# Supplementary material for: A comprehensive profile of genomic variations in the SARS-CoV-2 isolates from the state of Telangana, India
Source: J Gen Virol. 2021 Feb 15;102(3):001562. doi: 10.1099/jgv.0.001562 (PMC8515869; doi:10.1099/jgv.0.001562)
Supplement: Supplementary material 2 [file jgv-102-1562-s002.xlsx]

## Sheet: Supplementary_data_D1_ivar_call
Supplementary data D1:List of all mutations identified across all samples in the iVar based analysis
POS	REF	ALT	Variant type	Gene	Amino acid change
117	C	T	upstream_gene_variant	ORF1ab
124	G	A	upstream_gene_variant	ORF1ab
241	C	T	upstream_gene_variant	ORF1ab
313	C	T	synonymous_variant	ORF1ab	Leu16Leu
411	G	A	missense_variant	ORF1ab	Gly49Asp
507	ATGGTCATGTTATGGT	A	disruptive_inframe_deletion	ORF1ab	Gly82_Val86del
517	TATG	T	conservative_inframe_deletion	ORF1ab	Met85del
713	G	T	missense_variant	ORF1ab	Gly150Cys
936	C	T	missense_variant	ORF1ab	Thr224Ile
970	G	A	synonymous_variant	ORF1ab	Glu235Glu
1059	C	T	missense_variant	ORF1ab	Thr265Ile
1218	C	T	missense_variant	ORF1ab	Ser318Leu
1288	C	T	synonymous_variant	ORF1ab	Cys341Cys
1397	G	A	missense_variant	ORF1ab	Val378Ile
1437	C	T	missense_variant	ORF1ab	Ser391Phe
1599	G	T	missense_variant	ORF1ab	Gly445Val
1758	C	T	missense_variant	ORF1ab	Ala498Val
1813	TA	T	frameshift_variant	ORF1ab	Gly519fs
1820	G	A	missense_variant	ORF1ab	Gly519Ser
1890	G	T	missense_variant	ORF1ab	Arg542Leu
2008	T	A	synonymous_variant	ORF1ab	Ile581Ile
2078	G	A	missense_variant	ORF1ab	Val605Ile
2207	A	G	missense_variant	ORF1ab	Ile648Val
2325	C	T	missense_variant	ORF1ab	Ala687Val
2397	C	T	missense_variant	ORF1ab	Thr711Met
2447	G	T	missense_variant	ORF1ab	Gly728Cys
2509	C	T	synonymous_variant	ORF1ab	Pro748Pro
2704	C	T	synonymous_variant	ORF1ab	Phe813Phe
2836	C	T	synonymous_variant	ORF1ab	Cys857Cys
2890	G	A	synonymous_variant	ORF1ab	Val875Val
3037	C	T	synonymous_variant	ORF1ab	Phe924Phe
3039	A	G	missense_variant	ORF1ab	Tyr925Cys
3122	G	A	missense_variant	ORF1ab	Asp953Asn
3241	C	T	synonymous_variant	ORF1ab	Asp992Asp
3259	G	T	missense_variant	ORF1ab	Gln998His
3261	C	T	missense_variant	ORF1ab	Thr999Ile
3431	G	T	missense_variant	ORF1ab	Val1056Leu
3472	A	T	synonymous_variant	ORF1ab	Gly1069Gly
3621	G	A	missense_variant	ORF1ab	Gly1119Asp
3729	G	A	missense_variant	ORF1ab	Gly1155Asp
3774	G	A	missense_variant	ORF1ab	Arg1170His
3846	A	G	missense_variant	ORF1ab	Lys1194Arg
4144	G	A	synonymous_variant	ORF1ab	Glu1293Glu
4331	C	T	synonymous_variant	ORF1ab	Leu1356Leu
4345	C	A	synonymous_variant	ORF1ab	Ile1360Ile
4354	G	A	synonymous_variant	ORF1ab	Glu1363Glu
4372	A	G	synonymous_variant	ORF1ab	Gly1369Gly
4631	G	T	missense_variant	ORF1ab	Gly1456Cys
4694	G	C	missense_variant	ORF1ab	Val1477Leu
4999	C	T	synonymous_variant	ORF1ab	Asn1578Asn
5045	T	C	missense_variant	ORF1ab	Phe1594Leu
5194	G	T	synonymous_variant	ORF1ab	Leu1643Leu
5305	G	C	missense_variant	ORF1ab	Leu1680Phe
5700	C	A	missense_variant	ORF1ab	Ala1812Asp
5826	C	T	missense_variant	ORF1ab	Thr1854Ile
5880	G	C	missense_variant	ORF1ab	Ser1872Thr
6026	C	T	missense_variant	ORF1ab	Pro1921Ser
6027	C	T	missense_variant	ORF1ab	Pro1921Leu
6034	A	T	synonymous_variant	ORF1ab	Ala1923Ala
6310	C	A	missense_variant	ORF1ab	Ser2015Arg
6312	C	A	missense_variant	ORF1ab	Thr2016Lys
6312	C	T	missense_variant	ORF1ab	Thr2016Ile
6330	C	T	missense_variant	ORF1ab	Ser2022Leu
6445	C	T	synonymous_variant	ORF1ab	Asp2060Asp
6466	A	G	synonymous_variant	ORF1ab	Lys2067Lys
6476	G	T	missense_variant	ORF1ab	Val2071Phe
6573	C	T	missense_variant	ORF1ab	Ser2103Phe
6616	A	G	synonymous_variant	ORF1ab	Leu2117Leu
6693	A	G	missense_variant	ORF1ab	Lys2143Arg
6736	T	C	synonymous_variant	ORF1ab	Val2157Val
6794	C	T	synonymous_variant	ORF1ab	Leu2177Leu
7050	A	G	missense_variant	ORF1ab	Tyr2262Cys
7070	G	T	missense_variant	ORF1ab	Gly2269Cys
7187	C	CA	frameshift_variant	ORF1ab	Ile2309fs
7278	TC	T	frameshift_variant	ORF1ab	Tyr2339fs
7319	A	G	missense_variant	ORF1ab	Ser2352Gly
7594	C	T	synonymous_variant	ORF1ab	Gly2443Gly
7798	G	T	missense_variant	ORF1ab	Lys2511Asn
8090	C	T	missense_variant	ORF1ab	Leu2609Phe
8110	T	A	synonymous_variant	ORF1ab	Thr2615Thr
8131	G	T	missense_variant	ORF1ab	Lys2622Asn
8140	C	T	synonymous_variant	ORF1ab	Ser2625Ser
8296	T	C	synonymous_variant	ORF1ab	Tyr2677Tyr
8653	G	C	missense_variant	ORF1ab	Met2796Ile
8802	C	T	missense_variant	ORF1ab	Thr2846Ile
8917	C	T	synonymous_variant	ORF1ab	Phe2884Phe
9049	G	A	synonymous_variant	ORF1ab	Lys2928Lys
9234	A	G	missense_variant	ORF1ab	Glu2990Gly
9246	C	T	missense_variant	ORF1ab	Ala2994Val
9310	A	T	synonymous_variant	ORF1ab	Pro3015Pro
9389	G	A	missense_variant	ORF1ab	Asp3042Asn
9693	C	T	missense_variant	ORF1ab	Ala3143Val
10029	C	T	missense_variant	ORF1ab	Thr3255Ile
10156	C	T	synonymous_variant	ORF1ab	Asp3297Asp
10160	G	GT	frameshift_variant	ORF1ab	Tyr3300fs
10198	C	T	synonymous_variant	ORF1ab	Asp3311Asp
10255	G	T	missense_variant	ORF1ab	Leu3330Phe
10296	C	T	missense_variant	ORF1ab	Ser3344Phe
10340	C	T	missense_variant	ORF1ab	Pro3359Ser
10386	C	CT	frameshift_variant	ORF1ab	Ser3376fs
10500	G	T	missense_variant	ORF1ab	Gly3412Val
10802	C	T	synonymous_variant	ORF1ab	Leu3513Leu
10815	C	T	missense_variant	ORF1ab	Ser3517Phe
10924	A	T	missense_variant	ORF1ab	Glu3553Asp
11103	CT	C	frameshift_variant	ORF1ab	Phe3614fs
11335	G	T	synonymous_variant	ORF1ab	Val3690Val
11514	C	T	missense_variant	ORF1ab	Thr3750Ile
11579	A	G	missense_variant	ORF1ab	Thr3772Ala
11745	G	T	missense_variant	ORF1ab	Gly3827Val
11837	G	T	missense_variant	ORF1ab	Val3858Leu
12076	C	T	synonymous_variant	ORF1ab	Asn3937Asn
12134	T	C	missense_variant	ORF1ab	Phe3957Leu
12139	TAC	T	frameshift_variant	ORF1ab	Thr3959fs
12189	T	C	missense_variant	ORF1ab	Val3975Ala
12439	C	T	synonymous_variant	ORF1ab	Pro4058Pro
12547	A	T	synonymous_variant	ORF1ab	Ala4094Ala
12668	T	C	missense_variant	ORF1ab	Ser4135Pro
13255	C	T	synonymous_variant	ORF1ab	Cys4330Cys
13305	G	T	missense_variant	ORF1ab	Gly4347Val
13487	C	T	missense_variant	ORF1ab	Ala4413Val
13488	A	G	synonymous_variant	ORF1ab	Ala4413Ala
13501	C	T	missense_variant	ORF1ab	Pro4418Ser
13585	C	T	synonymous_variant	ORF1ab	Leu4446Leu
13730	C	T	missense_variant	ORF1ab	Ala4494Val
13837	C	T	missense_variant	ORF1ab	His4530Tyr
13944	C	T	synonymous_variant	ORF1ab	Asn4565Asn
14099	G	T	missense_variant	ORF1ab	Gly4617Val
14408	C	T	missense_variant	ORF1ab	Pro4720Leu
14724	C	T	synonymous_variant	ORF1ab	Phe4825Phe
15237	C	T	synonymous_variant	ORF1ab	His4996His
15273	C	T	synonymous_variant	ORF1ab	Asn5008Asn
15352	C	T	missense_variant	ORF1ab	Leu5035Phe
15672	G	C	missense_variant	ORF1ab	Glu5141Asp
16153	G	A	missense_variant	ORF1ab	Val5302Ile
16260	C	T	synonymous_variant	ORF1ab	Cys5337Cys
16374	T	C	synonymous_variant	ORF1ab	Asn5375Asn
16575	C	T	synonymous_variant	ORF1ab	Asp5442Asp
16626	C	T	synonymous_variant	ORF1ab	Leu5459Leu
16852	G	T	missense_variant	ORF1ab	Gly5535Cys
16946	C	T	missense_variant	ORF1ab	Ala5566Val
17010	C	T	synonymous_variant	ORF1ab	Ile5587Ile
17014	G	T	missense_variant	ORF1ab	Asp5589Tyr
17019	G	T	missense_variant	ORF1ab	Glu5590Asp
17246	G	T	missense_variant	ORF1ab	Arg5666Leu
17259	G	T	missense_variant	ORF1ab	Glu5670Asp
17304	C	T	synonymous_variant	ORF1ab	Val5685Val
17321	C	T	missense_variant	ORF1ab	Ala5691Val
17454	T	C	synonymous_variant	ORF1ab	Pro5735Pro
17944	G	T	missense_variant	ORF1ab	Val5899Leu
18029	C	T	missense_variant	ORF1ab	Ala5927Val
18052	A	G	missense_variant	ORF1ab	Thr5935Ala
18129	C	T	synonymous_variant	ORF1ab	Asp5960Asp
18322	C	T	missense_variant	ORF1ab	His6025Tyr
18395	C	T	missense_variant	ORF1ab	Ala6049Val
18452	C	T	missense_variant	ORF1ab	Ala6068Val
18453	T	C	synonymous_variant	ORF1ab	Ala6068Ala
18651	G	C	missense_variant	ORF1ab	Glu6134Asp
18695	C	T	missense_variant	ORF1ab	Thr6149Ile
18834	T	C	synonymous_variant	ORF1ab	Gly6195Gly
18877	C	T	synonymous_variant	ORF1ab	Leu6210Leu
19137	A	T	missense_variant	ORF1ab	Leu6296Phe
19145	C	T	missense_variant	ORF1ab	Ser6299Phe
19170	C	T	synonymous_variant	ORF1ab	Phe6307Phe
19406	GA	G	frameshift_variant	ORF1ab	Lys6387fs
19518	G	A	synonymous_variant	ORF1ab	Leu6423Leu
19524	C	T	synonymous_variant	ORF1ab	Leu6425Leu
19947	G	T	missense_variant	ORF1ab	Lys6566Asn
21057	C	T	synonymous_variant	ORF1ab	Asp6936Asp
21059	C	T	missense_variant	ORF1ab	Pro6937Leu
21066	TA	T	frameshift_variant	ORF1ab	Asn6941fs
21099	G	T	missense_variant	ORF1ab	Glu6950Asp
21133	C	CA	frameshift_variant	ORF1ab	Leu6964fs
21268	G	T	missense_variant	ORF1ab	Ala7007Ser
21618	C	A	missense_variant	S	Thr19Lys
21621	C	A	missense_variant	S	Thr20Asn
21621	C	T	missense_variant	S	Thr20Ile
21622	C	T	synonymous_variant	S	Thr20Thr
21701	GT	G	frameshift_variant	S	Leu48fs
21770	G	T	missense_variant	S	Val70Phe
21792	A	T	missense_variant	S	Lys77Met
21892	A	G	synonymous_variant	S	Leu110Leu
22021	G	T	missense_variant	S	Met153Ile
22104	G	T	missense_variant	S	Gly181Val
22444	C	T	synonymous_variant	S	Asp294Asp
22604	G	T	missense_variant	S	Ala348Ser
22747	C	T	synonymous_variant	S	Val395Val
22801	G	T	synonymous_variant	S	Gly413Gly
23150	TCTA	T	disruptive_inframe_deletion	S	Thr531del
23191	C	T	synonymous_variant	S	Phe543Phe
23277	C	T	missense_variant	S	Thr572Ile
23403	A	G	missense_variant	S	Asp614Gly
23422	C	T	synonymous_variant	S	Val620Val
23517	G	C	missense_variant	S	Gly652Ala
23523	A	G	missense_variant	S	Glu654Gly
23572	A	G	missense_variant	S	Ile670Met
23635	C	A	synonymous_variant	S	Ser691Ser
23718	C	T	missense_variant	S	Thr719Ile
23873	G	T	missense_variant	S	Ala771Ser
23929	C	T	synonymous_variant	S	Tyr789Tyr
23987	C	T	missense_variant	S	Pro809Ser
24130	C	T	synonymous_variant	S	Asn856Asn
24140	G	GT	frameshift_variant	S	Leu861fs
24213	C	T	missense_variant	S	Ser884Phe
24236	G	T	missense_variant	S	Ala892Ser
24621	C	T	missense_variant	S	Ala1020Val
24626	G	T	missense_variant	S	Ala1022Ser
24652	A	T	synonymous_variant	S	Ser1030Ser
24672	CA	C	frameshift_variant	S	Arg1039fs
24867	G	T	missense_variant	S	Trp1102Leu
24904	C	T	synonymous_variant	S	Ile1114Ile
25164	A	T	missense_variant	S	Gln1201Leu
25244	G	T	missense_variant	S	Val1228Leu
25339	C	T	synonymous_variant	S	Asp1259Asp
25355	C	T	missense_variant	S	Leu1265Phe
25429	G	T	missense_variant	ORF3a	Val13Leu
25437	G	T	missense_variant	ORF3a	Leu15Phe
25449	A	G	synonymous_variant	ORF3a	Glu19Glu
25528	C	T	missense_variant	ORF3a	Leu46Phe
25549	C	T	missense_variant	ORF3a	Leu53Phe
25563	G	T	missense_variant	ORF3a	Gln57His
25587	C	G	synonymous_variant	ORF3a	Leu65Leu
25596	A	G	synonymous_variant	ORF3a	Arg68Arg
25599	G	T	missense_variant	ORF3a	Trp69Cys
25609	C	T	missense_variant	ORF3a	Leu73Phe
25635	C	T	synonymous_variant	ORF3a	Cys81Cys
25654	G	T	missense_variant	ORF3a	Val88Leu
25691	G	T	missense_variant	ORF3a	Gly100Val
25693	C	T	missense_variant	ORF3a	Leu101Phe
25855	G	T	missense_variant	ORF3a	Asp155Tyr
25996	G	T	missense_variant	ORF3a	Val202Leu
26062	G	T	missense_variant	ORF3a	Gly224Cys
26335	C	T	synonymous_variant	E	Leu31Leu
26456	C	T	missense_variant	E	Pro71Leu
26501	G	T	upstream_gene_variant	M
26622	C	T	missense_variant	M	Leu34Phe
26690	G	T	synonymous_variant	M	Leu56Leu
26730	G	C	missense_variant	M	Val70Leu
26735	C	T	synonymous_variant	M	Tyr71Tyr
26882	C	T	synonymous_variant	M	Leu120Leu
26894	C	T	synonymous_variant	M	Leu124Leu
26895	C	T	missense_variant	M	His125Tyr
26918	G	T	synonymous_variant	M	Pro132Pro
26951	G	C	synonymous_variant	M	Val143Val
27065	G	A	synonymous_variant	M	Leu181Leu
27110	C	T	synonymous_variant	M	Tyr196Tyr
27286	C	T	missense_variant	ORF6	Leu29Phe
27331	C	T	synonymous_variant	ORF6	Leu44Leu
27384	T	C	synonymous_variant	ORF6	Asp61Asp
27416	C	T	missense_variant	ORF7a	Ala8Val
27463	G	T	missense_variant	ORF7a	Val24Phe
27494	C	T	missense_variant	ORF7a	Pro34Leu
27703	G	A	missense_variant	ORF7a	Val104Ile
27754	G	T	stop_gained	ORF7a	Glu121*
27762	G	C	missense_variant	ORF7b	Glu3Gln
27816	G	A	missense_variant	ORF7b	Val21Ile
27841	G	T	missense_variant	ORF7b	Trp29Leu
27890	G	A	upstream_gene_variant	ORF8
27916	G	T	missense_variant	ORF8	Gly8Val
27925	C	T	missense_variant	ORF8	Thr11Ile
27966	TG	T	frameshift_variant	ORF8	Cys25fs
27996	G	C	missense_variant	ORF8	Asp35His
28028	G	C	missense_variant	ORF8	Trp45Cys
28045	C	T	missense_variant	ORF8	Ala51Val
28048	G	T	missense_variant	ORF8	Arg52Ile
28178	G	T	missense_variant	ORF8	Leu95Phe
28236	C	T	missense_variant	ORF8	Arg115Cys
28239	G	GT	frameshift_variant	ORF8	Val117fs
28242	G	T	missense_variant	ORF8	Val117Phe
28311	C	T	missense_variant	N	Pro13Leu
28371	G	T	missense_variant	N	Ser33Ile
28378	G	T	synonymous_variant	N	Ala35Ala
28486	C	T	synonymous_variant	N	Gly71Gly
28514	G	T	missense_variant	N	Asp81Tyr
28582	T	C	synonymous_variant	N	Asp103Asp
28688	T	C	synonymous_variant	N	Leu139Leu
28690	G	T	missense_variant	N	Leu139Phe
28765	A	G	synonymous_variant	N	Gly164Gly
28795	A	G	synonymous_variant	N	Glu174Glu
28821	C	A	missense_variant	N	Ser183Tyr
28822	T	C	synonymous_variant	N	Ser183Ser
28854	C	T	missense_variant	N	Ser194Leu
28856	A	C	synonymous_variant	N	Arg195Arg
28881	G	A	missense_variant	N	Arg203Lys
28882	G	A	synonymous_variant	N	Arg203Arg
28883	G	C	missense_variant	N	Gly204Arg
28887	C	T	missense_variant	N	Thr205Ile
28975	G	T	missense_variant	N	Met234Ile
29044	G	A	synonymous_variant	N	Lys257Lys
29109	C	T	missense_variant	N	Pro279Leu
29272	C	T	synonymous_variant	N	Tyr333Tyr
29284	C	T	synonymous_variant	N	Ile337Ile
29383	G	T	missense_variant	N	Lys370Asn
29402	G	T	missense_variant	N	Asp377Tyr
29474	G	T	missense_variant	N	Asp401Tyr
29692	G	T	downstream_gene_variant	S
29711	G	T	downstream_gene_variant	S
29723	A	T	downstream_gene_variant	S
29734	G	T	downstream_gene_variant	S
29736	G	T	downstream_gene_variant	S
29742	G	T	downstream_gene_variant	S
29747	G	T	downstream_gene_variant	S

## Sheet: Supplementary_data_D2_lofreq_ca
Supplementary data D2: List of all mutations identified across all samples in the lofreq based analysis
POS	REF	ALT	Variant type	Gene	Amino acid change
57	A	T	upstream_gene_variant	ORF1ab
58	T	C	upstream_gene_variant	ORF1ab
59	C	T	upstream_gene_variant	ORF1ab
62	T	C	upstream_gene_variant	ORF1ab
71	C	A	upstream_gene_variant	ORF1ab
71	C	T	upstream_gene_variant	ORF1ab
72	G	A	upstream_gene_variant	ORF1ab
72	G	C	upstream_gene_variant	ORF1ab
86	G	C	upstream_gene_variant	ORF1ab
91	G	A	upstream_gene_variant	ORF1ab
100	C	G	upstream_gene_variant	ORF1ab
102	G	A	upstream_gene_variant	ORF1ab
104	T	C	upstream_gene_variant	ORF1ab
104	T	G	upstream_gene_variant	ORF1ab
115	T	G	upstream_gene_variant	ORF1ab
117	C	T	upstream_gene_variant	ORF1ab
120	T	G	upstream_gene_variant	ORF1ab
121	C	T	upstream_gene_variant	ORF1ab
124	G	A	upstream_gene_variant	ORF1ab
126	A	T	upstream_gene_variant	ORF1ab
135	A	T	upstream_gene_variant	ORF1ab
141	T	C	upstream_gene_variant	ORF1ab
143	A	G	upstream_gene_variant	ORF1ab
144	T	G	upstream_gene_variant	ORF1ab
147	C	T	upstream_gene_variant	ORF1ab
151	C	T	upstream_gene_variant	ORF1ab
178	A	G	upstream_gene_variant	ORF1ab
183	C	T	upstream_gene_variant	ORF1ab
186	C	T	upstream_gene_variant	ORF1ab
199	G	T	upstream_gene_variant	ORF1ab
203	C	T	upstream_gene_variant	ORF1ab
206	C	T	upstream_gene_variant	ORF1ab
213	G	A	upstream_gene_variant	ORF1ab
217	C	T	upstream_gene_variant	ORF1ab
220	A	T	upstream_gene_variant	ORF1ab
222	C	T	upstream_gene_variant	ORF1ab
231	A	G	upstream_gene_variant	ORF1ab
241	C	T	upstream_gene_variant	ORF1ab
253	A	G	upstream_gene_variant	ORF1ab
254	C	G	upstream_gene_variant	ORF1ab
258	A	G	upstream_gene_variant	ORF1ab
263	A	G	upstream_gene_variant	ORF1ab
274	C	T	synonymous_variant	ORF1ab	Ser3Ser
285	G	T	missense_variant	ORF1ab	Gly7Val
290	A	G	missense_variant	ORF1ab	Asn9Asp
299	A	G	missense_variant	ORF1ab	Thr12Ala
310	A	G	synonymous_variant	ORF1ab	Gln15Gln
313	C	T	synonymous_variant	ORF1ab	Leu16Leu
324	T	G	missense_variant	ORF1ab	Val20Gly
344	C	T	missense_variant	ORF1ab	Leu27Phe
355	C	T	synonymous_variant	ORF1ab	Gly30Gly
356	T	C	missense_variant	ORF1ab	Phe31Leu
368	G	T	missense_variant	ORF1ab	Val35Leu
373	G	A	synonymous_variant	ORF1ab	Glu36Glu
404	A	T	stop_gained	ORF1ab	Lys47*
437	A	G	missense_variant	ORF1ab	Lys58Glu
494	C	A	synonymous_variant	ORF1ab	Arg77Arg
501	C	T	missense_variant	ORF1ab	Ala79Val
529	G	T	synonymous_variant	ORF1ab	Leu88Leu
537	A	T	missense_variant	ORF1ab	Glu91Val
538	A	T	missense_variant	ORF1ab	Glu91Asp
559	T	C	synonymous_variant	ORF1ab	Gly98Gly
577	T	C	synonymous_variant	ORF1ab	Leu104Leu
625	G	T	missense_variant	ORF1ab	Lys120Asn
667	T	C	synonymous_variant	ORF1ab	His134His
677	G	A	missense_variant	ORF1ab	Ala138Thr
685	A	G	synonymous_variant	ORF1ab	Leu140Leu
691	A	T	synonymous_variant	ORF1ab	Ser142Ser
705	A	G	missense_variant	ORF1ab	Asp147Gly
715	C	T	synonymous_variant	ORF1ab	Gly150Gly
732	A	T	missense_variant	ORF1ab	Asp156Val
744	A	T	missense_variant	ORF1ab	Asn160Ile
778	T	G	synonymous_variant	ORF1ab	Arg171Arg
814	T	C	synonymous_variant	ORF1ab	Thr183Thr
820	T	G	stop_gained	ORF1ab	Tyr185*
830	A	G	missense_variant	ORF1ab	Asn189Asp
835	C	T	synonymous_variant	ORF1ab	Phe190Phe
836	T	G	missense_variant	ORF1ab	Cys191Gly
841	C	A	synonymous_variant	ORF1ab	Gly192Gly
856	T	C	synonymous_variant	ORF1ab	Pro197Pro
873	A	G	missense_variant	ORF1ab	Asp203Gly
875	C	G	missense_variant	ORF1ab	Leu204Val
876	T	C	missense_variant	ORF1ab	Leu204Pro
877	T	C	synonymous_variant	ORF1ab	Leu204Leu
884	C	T	missense_variant	ORF1ab	Arg207Cys
898	T	C	synonymous_variant	ORF1ab	Ala211Ala
906	C	T	missense_variant	ORF1ab	Thr214Ile
911	T	C	missense_variant	ORF1ab	Ser216Pro
925	C	T	synonymous_variant	ORF1ab	Asp220Asp
934	C	T	synonymous_variant	ORF1ab	Asp223Asp
936	C	T	missense_variant	ORF1ab	Thr224Ile
944	G	T	missense_variant	ORF1ab	Gly227Cys
948	T	C	missense_variant	ORF1ab	Val228Ala
970	G	A	synonymous_variant	ORF1ab	Glu235Glu
974	G	A	missense_variant	ORF1ab	Glu237Lys
975	A	G	missense_variant	ORF1ab	Glu237Gly
991	G	A	synonymous_variant	ORF1ab	Thr242Thr
995	C	T	missense_variant	ORF1ab	Arg244Cys
998	T	C	missense_variant	ORF1ab	Ser245Pro
998	T	G	missense_variant	ORF1ab	Ser245Ala
1001	G	A	missense_variant	ORF1ab	Glu246Lys
1002	A	G	missense_variant	ORF1ab	Glu246Gly
1005	A	G	missense_variant	ORF1ab	Lys247Arg
1012	T	C	synonymous_variant	ORF1ab	Tyr249Tyr
1026	C	T	missense_variant	ORF1ab	Pro254Leu
1059	C	T	missense_variant	ORF1ab	Thr265Ile
1136	A	G	missense_variant	ORF1ab	Lys291Glu
1157	G	A	missense_variant	ORF1ab	Gly298Ser
1218	C	T	missense_variant	ORF1ab	Ser318Leu
1236	A	G	missense_variant	ORF1ab	Asp324Gly
1286	T	C	missense_variant	ORF1ab	Cys341Arg
1288	C	T	synonymous_variant	ORF1ab	Cys341Cys
1300	C	A	synonymous_variant	ORF1ab	Gly345Gly
1579	T	C	synonymous_variant	ORF1ab	Val438Val
1598	G	T	missense_variant	ORF1ab	Gly445Cys
1599	G	T	missense_variant	ORF1ab	Gly445Val
1664	T	C	missense_variant	ORF1ab	Phe467Leu
1723	T	C	synonymous_variant	ORF1ab	Ala486Ala
1730	G	A	missense_variant	ORF1ab	Glu489Lys
1738	G	A	synonymous_variant	ORF1ab	Val491Val
1739	A	G	missense_variant	ORF1ab	Lys492Glu
1781	T	C	missense_variant	ORF1ab	Cys506Arg
1807	A	G	synonymous_variant	ORF1ab	Gly514Gly
1813	T	A	synonymous_variant	ORF1ab	Ala516Ala
1820	G	A	missense_variant	ORF1ab	Gly519Ser
1863	T	C	missense_variant	ORF1ab	Leu533Pro
1904	A	T	missense_variant	ORF1ab	Ile547Phe
1905	T	A	missense_variant	ORF1ab	Ile547Asn
1909	C	T	synonymous_variant	ORF1ab	Phe548Phe
1911	C	T	missense_variant	ORF1ab	Ser549Phe
1919	C	T	missense_variant	ORF1ab	Leu552Phe
1922	G	A	missense_variant	ORF1ab	Glu553Lys
1927	T	C	synonymous_variant	ORF1ab	Thr554Thr
1932	A	G	missense_variant	ORF1ab	Gln556Arg
1940	G	T	missense_variant	ORF1ab	Val559Leu
1946	G	T	missense_variant	ORF1ab	Val561Phe
1952	C	T	stop_gained	ORF1ab	Gln563*
1960	C	T	synonymous_variant	ORF1ab	Ala565Ala
1984	T	C	synonymous_variant	ORF1ab	Ile573Ile
1993	T	G	stop_gained	ORF1ab	Tyr576*
2003	C	T	missense_variant	ORF1ab	Leu580Phe
2031	A	T	missense_variant	ORF1ab	Asp589Val
2037	C	A	missense_variant	ORF1ab	Ala591Asp
2037	C	T	missense_variant	ORF1ab	Ala591Val
2038	T	C	synonymous_variant	ORF1ab	Ala591Ala
2044	C	T	synonymous_variant	ORF1ab	Asn593Asn
2048	C	T	synonymous_variant	ORF1ab	Leu595Leu
2049	T	C	missense_variant	ORF1ab	Leu595Pro
2057	A	G	missense_variant	ORF1ab	Met598Val
2057	A	T	missense_variant	ORF1ab	Met598Leu
2058	T	C	missense_variant	ORF1ab	Met598Thr
2061	C	T	missense_variant	ORF1ab	Ala599Val
2078	G	A	missense_variant	ORF1ab	Val605Ile
2082	T	C	missense_variant	ORF1ab	Val606Ala
2085	A	G	missense_variant	ORF1ab	Gln607Arg
2086	G	T	missense_variant	ORF1ab	Gln607His
2102	C	T	synonymous_variant	ORF1ab	Leu613Leu
2103	T	C	missense_variant	ORF1ab	Leu613Pro
2113	C	T	synonymous_variant	ORF1ab	Ile616Ile
2114	T	C	missense_variant	ORF1ab	Phe617Leu
2117	G	C	missense_variant	ORF1ab	Gly618Arg
2121	C	A	missense_variant	ORF1ab	Thr619Asn
2130	A	G	missense_variant	ORF1ab	Glu622Gly
2131	A	G	synonymous_variant	ORF1ab	Glu622Glu
2144	G	T	missense_variant	ORF1ab	Val627Phe
2148	T	A	missense_variant	ORF1ab	Leu628His
2156	C	T	missense_variant	ORF1ab	Leu631Phe
2160	A	G	missense_variant	ORF1ab	Glu632Gly
2175	A	G	missense_variant	ORF1ab	Glu637Gly
2200	T	C	synonymous_variant	ORF1ab	Gly645Gly
2207	A	G	missense_variant	ORF1ab	Ile648Val
2227	C	T	synonymous_variant	ORF1ab	Thr654Thr
2231	G	T	missense_variant	ORF1ab	Ala656Ser
2478	A	G	missense_variant	ORF1ab	Glu738Gly
2791	T	C	synonymous_variant	ORF1ab	Thr842Thr
2828	G	T	stop_gained	ORF1ab	Glu855*
2871	A	G	missense_variant	ORF1ab	Asn869Ser
2913	T	C	missense_variant	ORF1ab	Leu883Ser
3034	T	C	synonymous_variant	ORF1ab	Ser923Ser
3037	C	T	synonymous_variant	ORF1ab	Phe924Phe
3039	A	G	missense_variant	ORF1ab	Tyr925Cys
3076	A	T	missense_variant	ORF1ab	Glu937Asp
3122	G	A	missense_variant	ORF1ab	Asp953Asn
4084	C	T	synonymous_variant	ORF1ab	Asp1273Asp
4095	C	T	missense_variant	ORF1ab	Thr1277Ile
4100	T	C	synonymous_variant	ORF1ab	Leu1279Leu
4102	A	T	missense_variant	ORF1ab	Leu1279Phe
4201	G	T	missense_variant	ORF1ab	Met1312Ile
4205	G	T	missense_variant	ORF1ab	Ala1314Ser
4206	C	T	missense_variant	ORF1ab	Ala1314Val
4218	G	A	missense_variant	ORF1ab	Arg1318Lys
4219	A	G	synonymous_variant	ORF1ab	Arg1318Arg
4220	A	G	missense_variant	ORF1ab	Lys1319Glu
4224	T	C	missense_variant	ORF1ab	Val1320Ala
4226	C	T	missense_variant	ORF1ab	Pro1321Ser
4235	A	G	missense_variant	ORF1ab	Asn1324Asp
4248	C	A	missense_variant	ORF1ab	Thr1328Asn
4255	G	T	synonymous_variant	ORF1ab	Pro1330Pro
4267	A	G	synonymous_variant	ORF1ab	Leu1334Leu
4299	T	C	missense_variant	ORF1ab	Val1345Ala
4306	A	G	synonymous_variant	ORF1ab	Lys1347Lys
4322	T	C	missense_variant	ORF1ab	Phe1353Leu
4331	C	T	synonymous_variant	ORF1ab	Leu1356Leu
4353	A	T	missense_variant	ORF1ab	Glu1363Val
4354	G	A	synonymous_variant	ORF1ab	Glu1363Glu
4357	G	T	missense_variant	ORF1ab	Lys1364Asn
4372	A	G	synonymous_variant	ORF1ab	Gly1369Gly
4386	A	T	missense_variant	ORF1ab	Asn1374Ile
4903	A	G	synonymous_variant	ORF1ab	Leu1546Leu
5014	T	C	synonymous_variant	ORF1ab	Val1583Val
5034	A	T	missense_variant	ORF1ab	Tyr1590Phe
5117	T	A	missense_variant	ORF1ab	Phe1618Ile
5158	T	C	synonymous_variant	ORF1ab	Ala1631Ala
5259	C	A	missense_variant	ORF1ab	Thr1665Asn
5274	C	T	missense_variant	ORF1ab	Ala1670Val
5283	A	C	missense_variant	ORF1ab	Asn1673Thr
5284	C	T	synonymous_variant	ORF1ab	Asn1673Asn
5301	C	T	missense_variant	ORF1ab	Ala1679Val
5302	A	T	synonymous_variant	ORF1ab	Ala1679Ala
5305	G	C	missense_variant	ORF1ab	Leu1680Phe
5310	C	T	missense_variant	ORF1ab	Thr1682Ile
5358	C	T	missense_variant	ORF1ab	Ala1698Val
5376	C	T	missense_variant	ORF1ab	Ala1704Val
5392	C	T	synonymous_variant	ORF1ab	Asn1709Asn
5393	T	C	missense_variant	ORF1ab	Phe1710Leu
5430	T	A	missense_variant	ORF1ab	Val1722Glu
5452	A	G	synonymous_variant	ORF1ab	Arg1729Arg
5456	A	T	missense_variant	ORF1ab	Thr1731Ser
5498	A	G	missense_variant	ORF1ab	Lys1745Glu
5511	A	G	missense_variant	ORF1ab	Asn1749Ser
5513	G	T	missense_variant	ORF1ab	Val1750Leu
5585	C	T	missense_variant	ORF1ab	Leu1774Phe
5586	T	C	missense_variant	ORF1ab	Leu1774Pro
5674	T	C	synonymous_variant	ORF1ab	Pro1803Pro
5700	C	A	missense_variant	ORF1ab	Ala1812Asp
5735	G	C	missense_variant	ORF1ab	Ala1824Pro
5779	T	C	synonymous_variant	ORF1ab	His1838His
5844	A	G	missense_variant	ORF1ab	Lys1860Arg
5880	G	C	missense_variant	ORF1ab	Ser1872Thr
5904	T	C	missense_variant	ORF1ab	Val1880Ala
6026	C	T	missense_variant	ORF1ab	Pro1921Ser
6027	C	T	missense_variant	ORF1ab	Pro1921Leu
6046	T	A	missense_variant	ORF1ab	Asn1927Lys
6059	T	C	missense_variant	ORF1ab	Cys1932Arg
6073	A	T	missense_variant	ORF1ab	Lys1936Asn
6083	G	A	missense_variant	ORF1ab	Asp1940Asn
6196	C	T	synonymous_variant	ORF1ab	Pro1977Pro
6199	T	C	synonymous_variant	ORF1ab	Ser1978Ser
6225	A	G	missense_variant	ORF1ab	His1987Arg
6231	C	T	missense_variant	ORF1ab	Pro1989Leu
6263	A	G	missense_variant	ORF1ab	Lys2000Glu
6269	A	G	missense_variant	ORF1ab	Thr2002Ala
6274	T	C	synonymous_variant	ORF1ab	Tyr2003Tyr
6291	G	C	missense_variant	ORF1ab	Cys2009Ser
6298	T	C	synonymous_variant	ORF1ab	Arg2011Arg
6301	T	C	synonymous_variant	ORF1ab	Cys2012Cys
6303	T	G	missense_variant	ORF1ab	Leu2013Arg
6310	C	A	missense_variant	ORF1ab	Ser2015Arg
6312	C	A	missense_variant	ORF1ab	Thr2016Lys
6316	A	T	missense_variant	ORF1ab	Lys2017Asn
6330	C	T	missense_variant	ORF1ab	Ser2022Leu
6347	C	T	synonymous_variant	ORF1ab	Leu2028Leu
6349	G	T	synonymous_variant	ORF1ab	Leu2028Leu
6369	G	A	missense_variant	ORF1ab	Gly2035Glu
6420	T	C	missense_variant	ORF1ab	Val2052Ala
6423	A	G	missense_variant	ORF1ab	Glu2053Gly
6445	C	T	synonymous_variant	ORF1ab	Asp2060Asp
6463	G	A	synonymous_variant	ORF1ab	Val2066Val
6466	A	G	synonymous_variant	ORF1ab	Lys2067Lys
6514	T	G	missense_variant	ORF1ab	Ser2083Arg
6541	C	T	synonymous_variant	ORF1ab	His2092His
6573	C	T	missense_variant	ORF1ab	Ser2103Phe
6616	A	G	synonymous_variant	ORF1ab	Leu2117Leu
6666	C	T	missense_variant	ORF1ab	Pro2134Leu
6693	A	G	missense_variant	ORF1ab	Lys2143Arg
6696	C	T	missense_variant	ORF1ab	Pro2144Leu
6717	G	A	missense_variant	ORF1ab	Ser2151Asn
6808	T	C	synonymous_variant	ORF1ab	Thr2181Thr
7070	G	T	missense_variant	ORF1ab	Gly2269Cys
7204	T	C	synonymous_variant	ORF1ab	Ser2313Ser
7319	A	G	missense_variant	ORF1ab	Ser2352Gly
7594	C	T	synonymous_variant	ORF1ab	Gly2443Gly
7764	C	T	missense_variant	ORF1ab	Ser2500Phe
7798	G	T	missense_variant	ORF1ab	Lys2511Asn
7938	C	T	missense_variant	ORF1ab	Ser2558Phe
8024	G	T	missense_variant	ORF1ab	Ala2587Ser
8090	C	T	missense_variant	ORF1ab	Leu2609Phe
8110	T	A	synonymous_variant	ORF1ab	Thr2615Thr
8653	G	C	missense_variant	ORF1ab	Met2796Ile
8658	A	G	missense_variant	ORF1ab	Lys2798Arg
8669	T	C	missense_variant	ORF1ab	Phe2802Leu
8691	A	G	missense_variant	ORF1ab	Tyr2809Cys
8730	C	T	missense_variant	ORF1ab	Ser2822Phe
8773	A	T	synonymous_variant	ORF1ab	Thr2836Thr
8788	T	C	synonymous_variant	ORF1ab	Arg2841Arg
8804	A	G	missense_variant	ORF1ab	Asn2847Asp
8836	C	T	synonymous_variant	ORF1ab	Val2857Val
8845	A	T	missense_variant	ORF1ab	Arg2860Ser
8853	G	T	missense_variant	ORF1ab	Gly2863Val
8907	T	C	missense_variant	ORF1ab	Phe2881Ser
8917	C	T	synonymous_variant	ORF1ab	Phe2884Phe
8954	T	C	missense_variant	ORF1ab	Tyr2897His
9004	T	G	missense_variant	ORF1ab	Cys2913Trp
9005	G	T	missense_variant	ORF1ab	Val2914Phe
9007	T	G	synonymous_variant	ORF1ab	Val2914Val
9009	T	A	stop_gained	ORF1ab	Leu2915*
9010	G	C	missense_variant	ORF1ab	Leu2915Phe
9049	G	A	synonymous_variant	ORF1ab	Lys2928Lys
9170	C	T	missense_variant	ORF1ab	Leu2969Phe
9246	C	T	missense_variant	ORF1ab	Ala2994Val
9296	T	C	missense_variant	ORF1ab	Tyr3011His
9368	A	T	missense_variant	ORF1ab	Ile3035Phe
9385	T	C	synonymous_variant	ORF1ab	Ala3040Ala
9418	T	C	synonymous_variant	ORF1ab	Gly3051Gly
9475	T	C	synonymous_variant	ORF1ab	Ala3070Ala
9479	G	T	missense_variant	ORF1ab	Gly3072Cys
9525	T	C	missense_variant	ORF1ab	Met3087Thr
9545	T	G	missense_variant	ORF1ab	Leu3094Val
9602	A	G	missense_variant	ORF1ab	Thr3113Ala
9603	C	T	missense_variant	ORF1ab	Thr3113Ile
9608	T	C	missense_variant	ORF1ab	Tyr3115His
9609	A	G	missense_variant	ORF1ab	Tyr3115Cys
9610	T	C	synonymous_variant	ORF1ab	Tyr3115Tyr
9611	C	T	missense_variant	ORF1ab	Leu3116Phe
9643	T	C	synonymous_variant	ORF1ab	Ile3126Ile
9650	A	T	missense_variant	ORF1ab	Met3129Leu
9666	C	T	missense_variant	ORF1ab	Pro3134Leu
9667	T	C	synonymous_variant	ORF1ab	Pro3134Pro
9676	T	C	synonymous_variant	ORF1ab	Pro3137Pro
9693	C	T	missense_variant	ORF1ab	Ala3143Val
9694	T	C	synonymous_variant	ORF1ab	Ala3143Ala
9704	T	C	missense_variant	ORF1ab	Cys3147Arg
9707	A	T	missense_variant	ORF1ab	Ile3148Phe
9709	T	C	synonymous_variant	ORF1ab	Ile3148Ile
9723	T	C	missense_variant	ORF1ab	Phe3153Ser
9787	T	C	synonymous_variant	ORF1ab	Thr3174Thr
9787	T	G	synonymous_variant	ORF1ab	Thr3174Thr
9802	G	T	synonymous_variant	ORF1ab	Ala3179Ala
9840	A	G	missense_variant	ORF1ab	Lys3192Arg
9890	G	T	missense_variant	ORF1ab	Ala3209Ser
9955	T	C	synonymous_variant	ORF1ab	Ala3230Ala
10008	T	C	missense_variant	ORF1ab	Val3248Ala
10033	T	C	synonymous_variant	ORF1ab	Ser3256Ser
10094	G	T	stop_gained	ORF1ab	Glu3277*
10141	T	C	synonymous_variant	ORF1ab	Gly3292Gly
10156	C	T	synonymous_variant	ORF1ab	Asp3297Asp
10173	G	C	missense_variant	ORF1ab	Arg3303Thr
10198	C	T	synonymous_variant	ORF1ab	Asp3311Asp
10200	T	G	missense_variant	ORF1ab	Met3312Arg
10202	C	T	missense_variant	ORF1ab	Leu3313Phe
10225	A	G	synonymous_variant	ORF1ab	Leu3320Leu
10232	C	T	missense_variant	ORF1ab	Arg3323Cys
10251	T	C	missense_variant	ORF1ab	Phe3329Ser
10259	C	T	stop_gained	ORF1ab	Gln3332*
10272	T	C	missense_variant	ORF1ab	Val3336Ala
10282	G	A	synonymous_variant	ORF1ab	Arg3339Arg
10287	T	C	missense_variant	ORF1ab	Ile3341Thr
10289	G	T	stop_gained	ORF1ab	Gly3342*
10293	A	T	missense_variant	ORF1ab	His3343Leu
10296	C	T	missense_variant	ORF1ab	Ser3344Phe
10302	A	G	missense_variant	ORF1ab	Gln3346Arg
10323	A	G	missense_variant	ORF1ab	Lys3353Arg
10356	A	T	missense_variant	ORF1ab	Tyr3364Phe
10386	C	T	missense_variant	ORF1ab	Thr3374Ile
10387	T	C	synonymous_variant	ORF1ab	Thr3374Thr
10393	A	T	synonymous_variant	ORF1ab	Ser3376Ser
10413	G	T	missense_variant	ORF1ab	Gly3383Val
10426	T	G	synonymous_variant	ORF1ab	Gly3387Gly
10427	G	A	missense_variant	ORF1ab	Val3388Ile
10595	T	C	missense_variant	ORF1ab	Phe3444Leu
10802	C	T	synonymous_variant	ORF1ab	Leu3513Leu
10815	C	T	missense_variant	ORF1ab	Ser3517Phe
10825	T	C	synonymous_variant	ORF1ab	Thr3520Thr
10843	T	G	missense_variant	ORF1ab	Asp3526Glu
10858	A	T	missense_variant	ORF1ab	Leu3531Phe
10866	T	C	missense_variant	ORF1ab	Leu3534Ser
10870	G	T	synonymous_variant	ORF1ab	Leu3535Leu
10900	G	T	missense_variant	ORF1ab	Leu3545Phe
10933	T	C	synonymous_variant	ORF1ab	Pro3556Pro
10982	A	G	missense_variant	ORF1ab	Lys3573Glu
11036	C	T	missense_variant	ORF1ab	Leu3591Phe
11037	T	C	missense_variant	ORF1ab	Leu3591Pro
11043	T	G	missense_variant	ORF1ab	Val3593Gly
11049	T	C	missense_variant	ORF1ab	Val3595Ala
11058	C	T	missense_variant	ORF1ab	Thr3598Ile
11104	T	C	synonymous_variant	ORF1ab	Pro3613Pro
11116	T	C	synonymous_variant	ORF1ab	Gly3617Gly
11133	C	T	missense_variant	ORF1ab	Ala3623Val
11134	T	C	synonymous_variant	ORF1ab	Ala3623Ala
11167	A	T	synonymous_variant	ORF1ab	Ala3634Ala
11181	T	G	missense_variant	ORF1ab	Phe3639Cys
11203	T	C	synonymous_variant	ORF1ab	Thr3646Thr
11206	A	T	synonymous_variant	ORF1ab	Val3647Val
11211	A	G	missense_variant	ORF1ab	Tyr3649Cys
11212	T	C	synonymous_variant	ORF1ab	Tyr3649Tyr
11219	A	T	missense_variant	ORF1ab	Met3652Leu
11223	T	C	missense_variant	ORF1ab	Val3653Ala
11225	T	C	missense_variant	ORF1ab	Tyr3654His
11234	G	A	missense_variant	ORF1ab	Ala3657Thr
11235	C	T	missense_variant	ORF1ab	Ala3657Val
11263	G	T	missense_variant	ORF1ab	Trp3666Cys
11278	T	C	synonymous_variant	ORF1ab	Asp3671Asp
11282	A	G	missense_variant	ORF1ab	Ser3673Gly
11284	T	C	synonymous_variant	ORF1ab	Ser3673Ser
11291	G	A	missense_variant	ORF1ab	Gly3676Ser
11297	A	G	missense_variant	ORF1ab	Lys3678Glu
11300	C	T	synonymous_variant	ORF1ab	Leu3679Leu
11311	T	C	synonymous_variant	ORF1ab	Cys3682Cys
11315	A	T	missense_variant	ORF1ab	Met3684Leu
11316	T	C	missense_variant	ORF1ab	Met3684Thr
11353	A	G	synonymous_variant	ORF1ab	Thr3696Thr
11365	G	A	synonymous_variant	ORF1ab	Val3700Val
11406	T	C	missense_variant	ORF1ab	Val3714Ala
11419	T	A	synonymous_variant	ORF1ab	Val3718Val
11443	T	C	synonymous_variant	ORF1ab	Ala3726Ala
11450	C	T	stop_gained	ORF1ab	Gln3729*
11454	C	T	missense_variant	ORF1ab	Ala3730Val
11456	A	T	missense_variant	ORF1ab	Ile3731Phe
11459	T	C	missense_variant	ORF1ab	Ser3732Pro
11478	T	C	missense_variant	ORF1ab	Ile3738Thr
11490	C	T	missense_variant	ORF1ab	Ser3742Phe
11499	C	T	missense_variant	ORF1ab	Ser3745Leu
11506	A	G	synonymous_variant	ORF1ab	Val3747Val
11511	C	T	missense_variant	ORF1ab	Thr3749Ile
11513	A	G	missense_variant	ORF1ab	Thr3750Ala
11514	C	T	missense_variant	ORF1ab	Thr3750Ile
11517	T	C	missense_variant	ORF1ab	Val3751Ala
11519	A	G	missense_variant	ORF1ab	Met3752Val
11525	T	C	synonymous_variant	ORF1ab	Leu3754Leu
11528	G	C	missense_variant	ORF1ab	Ala3755Pro
11539	T	C	synonymous_variant	ORF1ab	Ile3758Ile
11542	T	C	synonymous_variant	ORF1ab	Val3759Val
11563	C	T	synonymous_variant	ORF1ab	Cys3766Cys
11575	C	T	synonymous_variant	ORF1ab	Phe3770Phe
11579	A	G	missense_variant	ORF1ab	Thr3772Ala
11595	A	T	missense_variant	ORF1ab	Gln3777Leu
11635	T	C	synonymous_variant	ORF1ab	Cys3790Cys
11647	T	C	synonymous_variant	ORF1ab	Phe3794Phe
11653	C	T	synonymous_variant	ORF1ab	Leu3796Leu
11654	T	C	missense_variant	ORF1ab	Phe3797Leu
11870	T	C	missense_variant	ORF1ab	Ser3869Pro
11924	T	C	synonymous_variant	ORF1ab	Leu3887Leu
11950	C	T	synonymous_variant	ORF1ab	His3895His
11953	T	C	synonymous_variant	ORF1ab	Asn3896Asn
11955	A	C	missense_variant	ORF1ab	Asp3897Ala
11991	A	G	missense_variant	ORF1ab	Glu3909Gly
11992	A	G	synonymous_variant	ORF1ab	Glu3909Glu
11993	A	G	missense_variant	ORF1ab	Lys3910Glu
11999	G	T	missense_variant	ORF1ab	Val3912Phe
12022	T	C	synonymous_variant	ORF1ab	Leu3919Leu
12048	A	G	missense_variant	ORF1ab	Asn3928Ser
12054	T	C	missense_variant	ORF1ab	Leu3930Pro
12063	A	G	missense_variant	ORF1ab	Glu3933Gly
12071	G	T	missense_variant	ORF1ab	Asp3936Tyr
12076	C	T	synonymous_variant	ORF1ab	Asn3937Asn
12086	T	C	synonymous_variant	ORF1ab	Leu3941Leu
12133	T	C	synonymous_variant	ORF1ab	Ala3956Ala
12172	T	A	synonymous_variant	ORF1ab	Ala3969Ala
12187	A	T	missense_variant	ORF1ab	Glu3974Asp
12188	G	C	missense_variant	ORF1ab	Val3975Leu
12196	T	A	synonymous_variant	ORF1ab	Leu3977Leu
12206	A	G	missense_variant	ORF1ab	Lys3981Glu
12210	A	G	missense_variant	ORF1ab	Lys3982Arg
12226	T	A	synonymous_variant	ORF1ab	Ala3987Ala
12330	G	T	missense_variant	ORF1ab	Arg4022Met
12373	G	C	missense_variant	ORF1ab	Met4036Ile
12664	C	A	synonymous_variant	ORF1ab	Ala4133Ala
12748	T	G	synonymous_variant	ORF1ab	Thr4161Thr
12753	G	T	missense_variant	ORF1ab	Cys4163Phe
12769	G	T	synonymous_variant	ORF1ab	Ala4168Ala
12773	G	A	missense_variant	ORF1ab	Ala4170Thr
12781	C	T	synonymous_variant	ORF1ab	Tyr4172Tyr
12797	G	A	missense_variant	ORF1ab	Gly4178Ser
12813	C	T	missense_variant	ORF1ab	Ala4183Val
12835	T	C	synonymous_variant	ORF1ab	Asp4190Asp
12847	T	C	synonymous_variant	ORF1ab	Ala4194Ala
12858	A	G	missense_variant	ORF1ab	Lys4198Arg
12862	T	C	synonymous_variant	ORF1ab	Ser4199Ser
12867	G	A	missense_variant	ORF1ab	Gly4201Glu
12878	A	G	missense_variant	ORF1ab	Ile4205Val
12880	C	T	synonymous_variant	ORF1ab	Ile4205Ile
12881	T	C	missense_variant	ORF1ab	Tyr4206His
12885	C	T	missense_variant	ORF1ab	Thr4207Ile
12891	T	G	missense_variant	ORF1ab	Leu4209Arg
12908	T	G	missense_variant	ORF1ab	Phe4215Val
12919	C	T	synonymous_variant	ORF1ab	Asp4218Asp
12937	A	G	synonymous_variant	ORF1ab	Lys4224Lys
12948	T	C	missense_variant	ORF1ab	Leu4228Ser
12950	T	C	missense_variant	ORF1ab	Tyr4229His
12952	C	T	synonymous_variant	ORF1ab	Tyr4229Tyr
12986	A	T	missense_variant	ORF1ab	Met4241Leu
13004	G	C	missense_variant	ORF1ab	Ala4247Pro
13029	G	A	missense_variant	ORF1ab	Gly4255Asp
13037	A	G	missense_variant	ORF1ab	Thr4258Ala
13043	G	C	missense_variant	ORF1ab	Val4260Leu
13068	C	T	missense_variant	ORF1ab	Ser4268Phe
13073	T	C	missense_variant	ORF1ab	Cys4270Arg
13236	C	T	missense_variant	ORF1ab	Ala4324Val
13255	C	T	synonymous_variant	ORF1ab	Cys4330Cys
13284	A	G	missense_variant	ORF1ab	Lys4340Arg
13287	G	A	missense_variant	ORF1ab	Gly4341Glu
13303	A	G	synonymous_variant	ORF1ab	Lys4346Lys
13305	G	T	missense_variant	ORF1ab	Gly4347Val
13320	T	C	missense_variant	ORF1ab	Ile4352Thr
13321	A	C	synonymous_variant	ORF1ab	Ile4352Ile
13328	A	G	missense_variant	ORF1ab	Thr4355Ala
13344	C	T	missense_variant	ORF1ab	Pro4360Leu
13350	G	T	missense_variant	ORF1ab	Gly4362Val
13363	A	G	synonymous_variant	ORF1ab	Lys4366Lys
13383	G	T	missense_variant	ORF1ab	Cys4373Phe
13384	C	G	missense_variant	ORF1ab	Cys4373Trp
13395	A	G	missense_variant	ORF1ab	Lys4377Arg
13417	T	C	synonymous_variant	ORF1ab	Asp4384Asp
13419	A	G	missense_variant	ORF1ab	Gln4385Arg
13420	A	T	missense_variant	ORF1ab	Gln4385His
13425	G	A	missense_variant	ORF1ab	Arg4387His
13455	A	G	missense_variant	ORF1ab	Gln4397Arg
13468	C	T	splice_region_variant&synonymous_variant	ORF1ab	Asn4401Asn
13481	T	C	stop_lost&splice_region_variant	ORF1ab	Ter4406Glnext*?
13484	G	T	missense_variant	ORF1ab	Ser4412Ile
13487	C	T	missense_variant	ORF1ab	Ala4413Val
13488	A	G	synonymous_variant	ORF1ab	Ala4413Ala
13490	C	T	missense_variant	ORF1ab	Ala4414Val
13494	T	C	synonymous_variant	ORF1ab	Arg4415Arg
13495	C	T	missense_variant	ORF1ab	Leu4416Phe
13499	C	T	missense_variant	ORF1ab	Thr4417Ile
13501	C	T	missense_variant	ORF1ab	Pro4418Ser
13506	C	T	synonymous_variant	ORF1ab	Cys4419Cys
13511	C	T	missense_variant	ORF1ab	Thr4421Ile
13518	T	C	synonymous_variant	ORF1ab	Thr4423Thr
13522	A	T	missense_variant	ORF1ab	Thr4425Ser
13541	C	T	missense_variant	ORF1ab	Ala4431Val
13550	T	C	missense_variant	ORF1ab	Ile4434Thr
13565	T	C	missense_variant	ORF1ab	Val4439Ala
13574	T	C	missense_variant	ORF1ab	Phe4442Ser
13577	C	T	missense_variant	ORF1ab	Ala4443Val
13583	T	C	missense_variant	ORF1ab	Phe4445Ser
13585	C	T	synonymous_variant	ORF1ab	Leu4446Leu
13613	A	G	missense_variant	ORF1ab	Glu4455Gly
13618	G	T	missense_variant	ORF1ab	Asp4457Tyr
13622	A	G	missense_variant	ORF1ab	Glu4458Gly
13627	G	T	missense_variant	ORF1ab	Asp4460Tyr
13645	T	C	missense_variant	ORF1ab	Tyr4466His
13648	T	C	missense_variant	ORF1ab	Phe4467Leu
13724	C	T	missense_variant	ORF1ab	Ala4492Val
13730	C	T	missense_variant	ORF1ab	Ala4494Val
13735	C	T	missense_variant	ORF1ab	His4496Tyr
13744	T	C	missense_variant	ORF1ab	Phe4499Leu
13763	G	C	missense_variant	ORF1ab	Gly4505Ala
13770	G	T	missense_variant	ORF1ab	Met4507Ile
13777	C	T	missense_variant	ORF1ab	His4510Tyr
13779	T	C	synonymous_variant	ORF1ab	His4510His
13836	G	A	synonymous_variant	ORF1ab	Arg4529Arg
13926	G	A	stop_gained	ORF1ab	Trp4559*
13944	C	T	synonymous_variant	ORF1ab	Asn4565Asn
13950	T	G	missense_variant	ORF1ab	Asp4567Glu
13964	A	T	missense_variant	ORF1ab	Tyr4572Phe
13994	C	T	missense_variant	ORF1ab	Ala4582Val
14001	A	T	missense_variant	ORF1ab	Leu4584Phe
14035	G	T	missense_variant	ORF1ab	Ala4596Ser
14055	G	T	synonymous_variant	ORF1ab	Leu4602Leu
14061	A	G	synonymous_variant	ORF1ab	Leu4604Leu
14091	T	G	stop_gained	ORF1ab	Tyr4614*
14093	A	G	missense_variant	ORF1ab	Asp4615Gly
14093	A	T	missense_variant	ORF1ab	Asp4615Val
14098	G	C	missense_variant	ORF1ab	Gly4617Arg
14099	G	T	missense_variant	ORF1ab	Gly4617Val
14119	C	T	missense_variant	ORF1ab	Pro4624Ser
14132	T	C	missense_variant	ORF1ab	Val4628Ala
14139	T	G	synonymous_variant	ORF1ab	Val4630Val
14142	A	T	synonymous_variant	ORF1ab	Val4631Val
14148	T	C	synonymous_variant	ORF1ab	Ser4633Ser
14158	T	C	synonymous_variant	ORF1ab	Leu4637Leu
14197	G	C	missense_variant	ORF1ab	Ala4650Pro
14242	T	G	missense_variant	ORF1ab	Trp4665Gly
14250	G	A	synonymous_variant	ORF1ab	Leu4667Leu
14253	A	T	missense_variant	ORF1ab	Leu4668Phe
14262	C	T	synonymous_variant	ORF1ab	Asp4671Asp
14267	C	T	missense_variant	ORF1ab	Thr4673Met
14271	A	G	synonymous_variant	ORF1ab	Glu4674Glu
14275	A	T	missense_variant	ORF1ab	Arg4676Trp
14281	A	G	missense_variant	ORF1ab	Lys4678Glu
14285	T	C	missense_variant	ORF1ab	Leu4679Pro
14286	C	T	synonymous_variant	ORF1ab	Leu4679Leu
14320	T	C	missense_variant	ORF1ab	Tyr4691His
14327	C	T	missense_variant	ORF1ab	Pro4693Leu
14334	T	C	synonymous_variant	ORF1ab	Cys4695Cys
14345	T	C	missense_variant	ORF1ab	Leu4699Ser
14356	T	G	missense_variant	ORF1ab	Cys4703Gly
14359	A	G	missense_variant	ORF1ab	Ile4704Val
14360	T	C	missense_variant	ORF1ab	Ile4704Thr
14383	G	T	missense_variant	ORF1ab	Val4712Phe
14385	T	G	synonymous_variant	ORF1ab	Val4712Val
14391	C	T	synonymous_variant	ORF1ab	Phe4714Phe
14392	T	C	missense_variant	ORF1ab	Ser4715Pro
14401	T	C	missense_variant	ORF1ab	Phe4718Leu
14408	C	T	missense_variant	ORF1ab	Pro4720Leu
14409	T	C	synonymous_variant	ORF1ab	Pro4720Pro
14412	A	G	synonymous_variant	ORF1ab	Thr4721Thr
14413	A	G	missense_variant	ORF1ab	Ser4722Gly
14414	G	T	missense_variant	ORF1ab	Ser4722Ile
14415	T	C	synonymous_variant	ORF1ab	Ser4722Ser
14421	A	G	synonymous_variant	ORF1ab	Gly4724Gly
14427	A	G	synonymous_variant	ORF1ab	Leu4726Leu
14433	A	G	synonymous_variant	ORF1ab	Arg4728Arg
14451	T	G	synonymous_variant	ORF1ab	Gly4734Gly
14457	A	G	synonymous_variant	ORF1ab	Pro4736Pro
14458	T	G	missense_variant	ORF1ab	Phe4737Val
14471	C	T	missense_variant	ORF1ab	Thr4741Ile
14486	G	T	missense_variant	ORF1ab	Arg4746Ile
14489	A	G	missense_variant	ORF1ab	Glu4747Gly
14503	C	T	missense_variant	ORF1ab	His4752Tyr
14520	C	T	synonymous_variant	ORF1ab	Asn4757Asn
14521	T	G	missense_variant	ORF1ab	Leu4758Val
14555	T	C	missense_variant	ORF1ab	Leu4769Pro
14562	T	C	synonymous_variant	ORF1ab	Tyr4771Tyr
14599	C	A	missense_variant	ORF1ab	Leu4784Ile
15402	A	G	synonymous_variant	ORF1ab	Arg5051Arg
15519	T	C	synonymous_variant	ORF1ab	Val5090Val
15526	A	T	missense_variant	ORF1ab	Ile5093Phe
15854	T	G	missense_variant	ORF1ab	Leu5202Arg
15857	C	T	missense_variant	ORF1ab	Thr5203Ile
15862	G	C	missense_variant	ORF1ab	Gly5205Arg
15865	C	T	missense_variant	ORF1ab	Pro5206Ser
15879	C	T	synonymous_variant	ORF1ab	Cys5210Cys
15880	T	G	missense_variant	ORF1ab	Ser5211Ala
15886	C	T	missense_variant	ORF1ab	His5213Tyr
15901	A	G	missense_variant	ORF1ab	Lys5218Glu
15918	T	C	synonymous_variant	ORF1ab	Tyr5223Tyr
15939	T	C	synonymous_variant	ORF1ab	Asp5230Asp
15944	C	T	missense_variant	ORF1ab	Ser5232Leu
15945	A	G	synonymous_variant	ORF1ab	Ser5232Ser
15961	G	A	missense_variant	ORF1ab	Gly5238Ser
15965	G	T	missense_variant	ORF1ab	Cys5239Phe
15970	G	T	missense_variant	ORF1ab	Val5241Leu
15971	T	G	missense_variant	ORF1ab	Val5241Gly
15976	G	C	missense_variant	ORF1ab	Asp5243His
15980	T	C	missense_variant	ORF1ab	Ile5244Thr
15981	C	T	synonymous_variant	ORF1ab	Ile5244Ile
15984	A	T	synonymous_variant	ORF1ab	Val5245Val
15996	T	A	synonymous_variant	ORF1ab	Gly5249Gly
15998	C	T	missense_variant	ORF1ab	Thr5250Ile
16006	A	G	missense_variant	ORF1ab	Ile5253Val
16014	G	A	synonymous_variant	ORF1ab	Arg5255Arg
16022	C	T	missense_variant	ORF1ab	Ser5258Phe
16023	T	C	synonymous_variant	ORF1ab	Ser5258Ser
16023	T	G	synonymous_variant	ORF1ab	Ser5258Ser
16028	C	T	missense_variant	ORF1ab	Ala5260Val
16029	T	C	synonymous_variant	ORF1ab	Ala5260Ala
16035	T	C	synonymous_variant	ORF1ab	Asp5262Asp
16039	T	C	missense_variant	ORF1ab	Tyr5264His
16048	A	G	missense_variant	ORF1ab	Thr5267Ala
16056	T	G	missense_variant	ORF1ab	His5269Gln
16072	G	T	missense_variant	ORF1ab	Ala5275Ser
16081	T	C	missense_variant	ORF1ab	Phe5278Leu
16084	C	T	missense_variant	ORF1ab	His5279Tyr
16095	A	G	synonymous_variant	ORF1ab	Leu5282Leu
16110	G	T	missense_variant	ORF1ab	Lys5287Asn
16114	C	T	missense_variant	ORF1ab	His5289Tyr
16117	G	T	missense_variant	ORF1ab	Asp5290Tyr
16132	C	T	missense_variant	ORF1ab	His5295Tyr
16136	T	C	missense_variant	ORF1ab	Met5296Thr
16142	A	T	missense_variant	ORF1ab	Asp5298Val
16144	A	T	missense_variant	ORF1ab	Met5299Leu
16153	G	A	missense_variant	ORF1ab	Val5302Ile
16171	A	G	missense_variant	ORF1ab	Asn5308Asp
16267	C	T	stop_gained	ORF1ab	Gln5340*
16389	T	C	synonymous_variant	ORF1ab	Asn5380Asn
16626	C	T	synonymous_variant	ORF1ab	Leu5459Leu
16657	A	G	missense_variant	ORF1ab	Thr5470Ala
16807	A	G	missense_variant	ORF1ab	Ser5520Gly
16839	A	G	synonymous_variant	ORF1ab	Glu5530Glu
16852	G	T	missense_variant	ORF1ab	Gly5535Cys
16855	G	T	missense_variant	ORF1ab	Asp5536Tyr
16946	C	T	missense_variant	ORF1ab	Ala5566Val
16948	C	T	missense_variant	ORF1ab	Pro5567Ser
16951	A	G	missense_variant	ORF1ab	Thr5568Ala
17015	A	G	missense_variant	ORF1ab	Asp5589Gly
17019	G	T	missense_variant	ORF1ab	Glu5590Asp
17037	A	T	synonymous_variant	ORF1ab	Ala5596Ala
17045	A	G	missense_variant	ORF1ab	Gln5599Arg
17058	G	T	missense_variant	ORF1ab	Met5603Ile
17095	G	T	missense_variant	ORF1ab	Gly5616Cys
17104	C	T	missense_variant	ORF1ab	His5619Tyr
17125	C	T	missense_variant	ORF1ab	Leu5626Phe
17128	T	C	missense_variant	ORF1ab	Tyr5627His
17140	G	T	missense_variant	ORF1ab	Ala5631Ser
17146	A	T	missense_variant	ORF1ab	Ile5633Leu
17153	A	G	missense_variant	ORF1ab	Tyr5635Cys
17167	C	T	missense_variant	ORF1ab	His5640Tyr
17175	T	C	synonymous_variant	ORF1ab	Ala5642Ala
17180	A	T	missense_variant	ORF1ab	Asp5644Val
17192	A	G	missense_variant	ORF1ab	Glu5648Gly
17194	A	T	stop_gained	ORF1ab	Lys5649*
17201	T	A	stop_gained	ORF1ab	Leu5651*
17202	A	T	missense_variant	ORF1ab	Leu5651Phe
17203	A	T	stop_gained	ORF1ab	Lys5652*
17246	G	T	missense_variant	ORF1ab	Arg5666Leu
17248	G	T	missense_variant	ORF1ab	Ala5667Ser
17254	G	T	missense_variant	ORF1ab	Val5669Leu
17259	G	T	missense_variant	ORF1ab	Glu5670Asp
17263	T	C	missense_variant	ORF1ab	Phe5672Leu
17279	T	C	missense_variant	ORF1ab	Val5677Ala
17286	A	G	synonymous_variant	ORF1ab	Ser5679Ser
17291	T	C	missense_variant	ORF1ab	Leu5681Ser
17302	G	T	missense_variant	ORF1ab	Val5685Phe
17304	C	T	synonymous_variant	ORF1ab	Val5685Val
17305	T	C	missense_variant	ORF1ab	Phe5686Leu
17321	C	T	missense_variant	ORF1ab	Ala5691Val
17333	C	T	missense_variant	ORF1ab	Thr5695Met
17338	G	T	missense_variant	ORF1ab	Ala5697Ser
17356	G	T	missense_variant	ORF1ab	Asp5703Tyr
17357	A	G	missense_variant	ORF1ab	Asp5703Gly
17360	A	G	missense_variant	ORF1ab	Glu5704Gly
17362	A	T	missense_variant	ORF1ab	Ile5705Phe
17366	C	A	stop_gained	ORF1ab	Ser5706*
17366	C	T	missense_variant	ORF1ab	Ser5706Leu
17371	G	T	missense_variant	ORF1ab	Ala5708Ser
17375	C	T	missense_variant	ORF1ab	Thr5709Ile
17392	G	T	missense_variant	ORF1ab	Val5715Phe
17404	A	G	missense_variant	ORF1ab	Arg5719Gly
17426	T	C	missense_variant	ORF1ab	Val5726Ala
17429	A	G	missense_variant	ORF1ab	Tyr5727Cys
17454	T	C	synonymous_variant	ORF1ab	Pro5735Pro
17512	T	G	missense_variant	ORF1ab	Cys5755Gly
17573	C	T	missense_variant	ORF1ab	Ala5775Val
17582	T	G	missense_variant	ORF1ab	Val5778Gly
17637	A	G	synonymous_variant	ORF1ab	Lys5796Lys
18052	A	G	missense_variant	ORF1ab	Thr5935Ala
18073	A	G	missense_variant	ORF1ab	Ser5942Gly
18096	T	C	synonymous_variant	ORF1ab	His5949His
18145	G	A	missense_variant	ORF1ab	Glu5966Lys
18149	G	T	missense_variant	ORF1ab	Gly5967Val
18215	G	T	missense_variant	ORF1ab	Gly5989Val
18225	G	A	missense_variant	ORF1ab	Met5992Ile
18277	A	C	missense_variant	ORF1ab	Ile6010Leu
18282	A	G	synonymous_variant	ORF1ab	Arg6011Arg
18309	T	C	synonymous_variant	ORF1ab	Asp6020Asp
18312	C	T	synonymous_variant	ORF1ab	Val6021Val
18314	A	T	missense_variant	ORF1ab	Glu6022Val
18323	A	G	missense_variant	ORF1ab	His6025Arg
18325	G	T	missense_variant	ORF1ab	Ala6026Ser
18334	G	C	missense_variant	ORF1ab	Glu6029Gln
18337	G	A	missense_variant	ORF1ab	Ala6030Thr
18349	A	G	missense_variant	ORF1ab	Asn6034Asp
18357	T	C	synonymous_variant	ORF1ab	Pro6036Pro
18359	T	G	stop_gained	ORF1ab	Leu6037*
18366	A	T	synonymous_variant	ORF1ab	Leu6039Leu
18368	G	T	missense_variant	ORF1ab	Gly6040Val
18377	C	T	missense_variant	ORF1ab	Thr6043Ile
18379	G	A	missense_variant	ORF1ab	Gly6044Ser
18395	C	T	missense_variant	ORF1ab	Ala6049Val
18415	G	T	missense_variant	ORF1ab	Asp6056Tyr
18431	C	T	missense_variant	ORF1ab	Thr6061Ile
18433	G	T	missense_variant	ORF1ab	Asp6062Tyr
18434	A	T	missense_variant	ORF1ab	Asp6062Val
18440	C	T	missense_variant	ORF1ab	Ser6064Phe
18452	C	T	missense_variant	ORF1ab	Ala6068Val
18453	T	C	synonymous_variant	ORF1ab	Ala6068Ala
18454	A	G	missense_variant	ORF1ab	Lys6069Glu
18461	C	T	missense_variant	ORF1ab	Pro6071Leu
18462	G	A	synonymous_variant	ORF1ab	Pro6071Pro
18469	G	T	missense_variant	ORF1ab	Asp6074Tyr
18471	T	C	synonymous_variant	ORF1ab	Asp6074Asp
18474	A	T	missense_variant	ORF1ab	Gln6075His
18481	C	T	missense_variant	ORF1ab	His6078Tyr
18494	T	C	missense_variant	ORF1ab	Leu6082Pro
18496	A	G	missense_variant	ORF1ab	Met6083Val
18497	T	G	missense_variant	ORF1ab	Met6083Arg
18541	C	T	stop_gained	ORF1ab	Gln6098*
18543	A	T	missense_variant	ORF1ab	Gln6098His
18547	T	C	synonymous_variant	ORF1ab	Leu6100Leu
18557	C	T	missense_variant	ORF1ab	Thr6103Ile
18558	A	G	synonymous_variant	ORF1ab	Thr6103Thr
18563	A	G	missense_variant	ORF1ab	Lys6105Arg
18568	C	T	missense_variant	ORF1ab	Leu6107Phe
18585	A	T	synonymous_variant	ORF1ab	Val6112Val
18603	T	C	synonymous_variant	ORF1ab	His6118His
18607	T	C	missense_variant	ORF1ab	Phe6120Leu
18617	C	T	missense_variant	ORF1ab	Thr6123Ile
18621	T	C	synonymous_variant	ORF1ab	Ser6124Ser
18622	A	G	missense_variant	ORF1ab	Met6125Val
18623	T	C	missense_variant	ORF1ab	Met6125Thr
18628	T	C	missense_variant	ORF1ab	Tyr6127His
18629	A	G	missense_variant	ORF1ab	Tyr6127Cys
18633	T	G	missense_variant	ORF1ab	Phe6128Leu
18637	A	G	missense_variant	ORF1ab	Lys6130Glu
18638	A	G	missense_variant	ORF1ab	Lys6130Arg
18640	A	G	missense_variant	ORF1ab	Ile6131Val
18648	T	C	synonymous_variant	ORF1ab	Pro6133Pro
18651	G	C	missense_variant	ORF1ab	Glu6134Asp
18654	C	A	synonymous_variant	ORF1ab	Arg6135Arg
18657	C	T	synonymous_variant	ORF1ab	Thr6136Thr
18660	T	C	synonymous_variant	ORF1ab	Cys6137Cys
18673	A	G	missense_variant	ORF1ab	Arg6142Gly
18688	T	C	missense_variant	ORF1ab	Phe6147Leu
18694	A	T	missense_variant	ORF1ab	Thr6149Ser
18695	C	T	missense_variant	ORF1ab	Thr6149Ile
18702	A	G	synonymous_variant	ORF1ab	Ser6151Ser
18708	T	C	synonymous_variant	ORF1ab	Thr6153Thr
18717	T	C	synonymous_variant	ORF1ab	Cys6156Cys
18725	A	T	missense_variant	ORF1ab	His6159Leu
18742	T	C	missense_variant	ORF1ab	Tyr6165His
18744	C	T	synonymous_variant	ORF1ab	Tyr6165Tyr
18745	G	C	missense_variant	ORF1ab	Val6166Leu
18755	C	T	missense_variant	ORF1ab	Pro6169Leu
18759	T	C	synonymous_variant	ORF1ab	Phe6170Phe
18763	A	G	missense_variant	ORF1ab	Ile6172Val
18771	T	C	synonymous_variant	ORF1ab	Val6174Val
18772	C	T	stop_gained	ORF1ab	Gln6175*
18777	A	G	synonymous_variant	ORF1ab	Gln6176Gln
18778	T	G	missense_variant	ORF1ab	Trp6177Gly
18795	C	T	synonymous_variant	ORF1ab	Asn6182Asn
18800	A	T	missense_variant	ORF1ab	Gln6184Leu
18812	A	G	missense_variant	ORF1ab	Asp6188Gly
18813	T	C	synonymous_variant	ORF1ab	Asp6188Asp
18821	G	C	missense_variant	ORF1ab	Cys6191Ser
18828	C	T	synonymous_variant	ORF1ab	Val6193Val
18834	T	C	synonymous_variant	ORF1ab	Gly6195Gly
18848	C	T	missense_variant	ORF1ab	Ala6200Val
18858	T	C	synonymous_variant	ORF1ab	Asp6203Asp
18859	G	T	missense_variant	ORF1ab	Ala6204Ser
18860	C	T	missense_variant	ORF1ab	Ala6204Val
18866	T	C	missense_variant	ORF1ab	Met6206Thr
18877	C	T	synonymous_variant	ORF1ab	Leu6210Leu
18883	G	T	missense_variant	ORF1ab	Val6212Phe
18890	A	G	missense_variant	ORF1ab	Glu6214Gly
18895	T	C	missense_variant	ORF1ab	Phe6216Leu
18897	T	G	missense_variant	ORF1ab	Phe6216Leu
18901	A	G	missense_variant	ORF1ab	Lys6218Glu
18910	G	T	missense_variant	ORF1ab	Asp6221Tyr
18919	A	T	missense_variant	ORF1ab	Ile6224Phe
18944	A	G	missense_variant	ORF1ab	Glu6232Gly
18946	C	T	synonymous_variant	ORF1ab	Leu6233Leu
18952	A	T	missense_variant	ORF1ab	Ile6235Phe
18955	A	T	missense_variant	ORF1ab	Asn6236Tyr
18974	T	G	missense_variant	ORF1ab	Val6242Gly
19263	C	T	synonymous_variant	ORF1ab	Asn6338Asn
19288	G	T	missense_variant	ORF1ab	Gly6347Cys
19328	C	T	missense_variant	ORF1ab	Ala6360Val
19329	T	C	synonymous_variant	ORF1ab	Ala6360Ala
19343	C	T	missense_variant	ORF1ab	Ala6365Val
19344	T	C	synonymous_variant	ORF1ab	Ala6365Ala
19367	C	T	missense_variant	ORF1ab	Pro6373Leu
19392	A	G	synonymous_variant	ORF1ab	Pro6381Pro
19402	C	T	missense_variant	ORF1ab	His6385Tyr
19407	A	G	synonymous_variant	ORF1ab	Gly6386Gly
19410	A	T	missense_variant	ORF1ab	Lys6387Asn
19413	A	G	synonymous_variant	ORF1ab	Gln6388Gln
19418	T	G	missense_variant	ORF1ab	Val6390Gly
19456	T	C	missense_variant	ORF1ab	Cys6403Arg
19502	C	T	missense_variant	ORF1ab	Ala6418Val
19504	A	G	missense_variant	ORF1ab	Asn6419Asp
19511	A	G	missense_variant	ORF1ab	Tyr6421Cys
19518	G	A	synonymous_variant	ORF1ab	Leu6423Leu
19524	C	T	synonymous_variant	ORF1ab	Leu6425Leu
19534	A	G	missense_variant	ORF1ab	Asn6429Asp
19555	T	C	missense_variant	ORF1ab	Phe6436Leu
19578	A	T	missense_variant	ORF1ab	Gln6443His
19638	T	C	synonymous_variant	ORF1ab	Ala6463Ala
19717	A	G	missense_variant	ORF1ab	Thr6490Ala
19902	A	G	synonymous_variant	ORF1ab	Ala6551Ala
20489	G	T	missense_variant	ORF1ab	Cys6747Phe
20522	A	T	missense_variant	ORF1ab	Asp6758Val
20548	G	A	missense_variant	ORF1ab	Asp6767Asn
20650	A	G	missense_variant	ORF1ab	Lys6801Glu
20784	G	A	missense_variant	ORF1ab	Met6845Ile
20922	G	C	missense_variant	ORF1ab	Trp6891Cys
20976	T	G	missense_variant	ORF1ab	Asp6909Glu
20988	T	C	synonymous_variant	ORF1ab	Thr6913Thr
21017	C	T	missense_variant	ORF1ab	Thr6923Ile
21059	C	T	missense_variant	ORF1ab	Pro6937Leu
21099	G	T	missense_variant	ORF1ab	Glu6950Asp
21663	G	T	missense_variant	S	Arg34Leu
21738	T	C	missense_variant	S	Phe59Ser
21830	G	T	missense_variant	S	Val90Phe
21840	C	A	missense_variant	S	Ala93Asp
21846	C	T	missense_variant	S	Thr95Ile
21969	G	T	missense_variant	S	Cys136Phe
22015	T	C	synonymous_variant	S	Ser151Ser
22021	G	T	missense_variant	S	Met153Ile
22051	G	A	synonymous_variant	S	Ala163Ala
22084	T	C	synonymous_variant	S	Pro174Pro
22105	A	G	synonymous_variant	S	Gly181Gly
22111	G	A	synonymous_variant	S	Gln183Gln
22114	T	A	synonymous_variant	S	Gly184Gly
22121	A	G	missense_variant	S	Lys187Glu
22156	T	G	missense_variant	S	Asp198Glu
22161	A	T	missense_variant	S	Tyr200Phe
22165	T	C	synonymous_variant	S	Phe201Phe
22168	A	T	missense_variant	S	Lys202Asn
22172	T	C	missense_variant	S	Tyr204His
22178	A	G	missense_variant	S	Lys206Glu
22200	T	C	missense_variant	S	Val213Ala
22210	C	T	synonymous_variant	S	Leu216Leu
22218	G	T	missense_variant	S	Gly219Val
22228	T	C	synonymous_variant	S	Ala222Ala
22245	A	T	missense_variant	S	Asp228Val
22257	G	A	missense_variant	S	Gly232Asp
22290	C	T	missense_variant	S	Ala243Val
22301	A	G	missense_variant	S	Ser247Gly
22309	G	A	synonymous_variant	S	Leu249Leu
22323	C	T	missense_variant	S	Ser254Phe
22345	T	G	synonymous_variant	S	Gly261Gly
22690	T	C	synonymous_variant	S	Thr376Thr
22970	A	G	missense_variant	S	Thr470Ala
23017	T	G	synonymous_variant	S	Gly485Gly
23123	C	T	missense_variant	S	Pro521Ser
23125	A	C	synonymous_variant	S	Pro521Pro
23157	A	T	missense_variant	S	Asn532Ile
23160	T	G	missense_variant	S	Leu533Trp
23165	A	G	missense_variant	S	Lys535Glu
23166	A	T	missense_variant	S	Lys535Ile
23181	A	T	missense_variant	S	Asn540Ile
23182	T	C	synonymous_variant	S	Asn540Asn
23189	T	G	missense_variant	S	Phe543Val
23190	T	A	missense_variant	S	Phe543Tyr
23191	C	T	synonymous_variant	S	Phe543Phe
23192	A	T	missense_variant	S	Asn544Tyr
23196	G	T	missense_variant	S	Gly545Val
23199	T	G	stop_gained	S	Leu546*
23202	C	T	missense_variant	S	Thr547Ile
23220	C	T	missense_variant	S	Thr553Ile
23226	C	T	missense_variant	S	Ser555Phe
23229	A	T	missense_variant	S	Asn556Ile
23235	A	G	missense_variant	S	Lys558Arg
23236	G	T	missense_variant	S	Lys558Asn
23239	T	C	synonymous_variant	S	Phe559Phe
23245	T	C	synonymous_variant	S	Pro561Pro
23246	T	C	missense_variant	S	Phe562Leu
23248	C	T	synonymous_variant	S	Phe562Phe
23254	A	T	missense_variant	S	Gln564His
23256	T	C	missense_variant	S	Phe565Ser
23257	T	C	synonymous_variant	S	Phe565Phe
23258	G	T	missense_variant	S	Gly566Cys
23267	A	G	missense_variant	S	Ile569Val
23269	T	C	synonymous_variant	S	Ile569Ile
23270	G	C	missense_variant	S	Ala570Pro
23277	C	T	missense_variant	S	Thr572Ile
23283	A	G	missense_variant	S	Asp574Gly
23288	G	A	missense_variant	S	Val576Ile
23297	C	T	missense_variant	S	Pro579Ser
23298	C	T	missense_variant	S	Pro579Leu
23304	C	T	missense_variant	S	Thr581Ile
23308	T	C	synonymous_variant	S	Leu582Leu
23311	G	A	synonymous_variant	S	Glu583Glu
23315	C	T	missense_variant	S	Leu585Phe
23324	A	T	missense_variant	S	Thr588Ser
23325	C	T	missense_variant	S	Thr588Ile
23328	C	T	missense_variant	S	Pro589Leu
23331	G	A	missense_variant	S	Cys590Tyr
23332	T	C	synonymous_variant	S	Cys590Cys
23334	C	T	missense_variant	S	Ser591Phe
23335	T	C	synonymous_variant	S	Ser591Ser
23336	T	C	missense_variant	S	Phe592Leu
23344	T	C	synonymous_variant	S	Gly594Gly
23345	G	C	missense_variant	S	Val595Leu
23348	A	G	missense_variant	S	Ser596Gly
23360	C	T	missense_variant	S	Pro600Ser
23365	A	G	synonymous_variant	S	Gly601Gly
23374	T	G	synonymous_variant	S	Thr604Thr
23385	T	C	missense_variant	S	Val608Ala
23403	A	G	missense_variant	S	Asp614Gly
23405	G	T	missense_variant	S	Val615Phe
23409	A	G	missense_variant	S	Asn616Ser
23410	C	T	synonymous_variant	S	Asn616Asn
23411	T	C	missense_variant	S	Cys617Arg
23412	G	A	missense_variant	S	Cys617Tyr
23422	C	T	synonymous_variant	S	Val620Val
23424	C	T	missense_variant	S	Pro621Leu
23435	C	T	missense_variant	S	His625Tyr
23437	T	G	missense_variant	S	His625Gln
23438	G	A	missense_variant	S	Ala626Thr
23443	T	C	synonymous_variant	S	Asp627Asp
23446	A	G	synonymous_variant	S	Gln628Gln
23449	T	G	synonymous_variant	S	Leu629Leu
23455	T	A	synonymous_variant	S	Pro631Pro
23455	T	C	synonymous_variant	S	Pro631Pro
23470	T	G	stop_gained	S	Tyr636*
23474	A	G	missense_variant	S	Thr638Ala
23478	G	T	missense_variant	S	Gly639Val
23479	T	C	synonymous_variant	S	Gly639Gly
23481	C	T	missense_variant	S	Ser640Phe
23485	T	C	synonymous_variant	S	Asn641Asn
23496	C	T	missense_variant	S	Thr645Ile
23517	G	C	missense_variant	S	Gly652Ala
23521	T	G	synonymous_variant	S	Ala653Ala
23575	C	A	stop_gained	S	Cys671*
23635	C	A	synonymous_variant	S	Ser691Ser
23666	G	A	missense_variant	S	Glu702Lys
23676	T	C	missense_variant	S	Val705Ala
23795	G	C	missense_variant	S	Asp745His
23873	G	T	missense_variant	S	Ala771Ser
23928	A	G	missense_variant	S	Tyr789Cys
23929	C	T	synonymous_variant	S	Tyr789Tyr
23987	C	T	missense_variant	S	Pro809Ser
23996	C	T	missense_variant	S	Pro812Ser
24027	T	C	missense_variant	S	Leu822Pro
24031	C	T	synonymous_variant	S	Phe823Phe
24081	G	C	missense_variant	S	Cys840Ser
24125	T	C	missense_variant	S	Phe855Leu
24130	C	T	synonymous_variant	S	Asn856Asn
24202	T	C	synonymous_variant	S	Gly880Gly
24223	C	T	synonymous_variant	S	Thr887Thr
24224	T	C	missense_variant	S	Phe888Leu
24258	C	T	missense_variant	S	Ala899Val
24262	G	T	missense_variant	S	Met900Ile
24277	G	T	missense_variant	S	Arg905Ser
24328	G	C	missense_variant	S	Leu922Phe
24340	A	T	missense_variant	S	Gln926His
24369	A	G	missense_variant	S	Asp936Gly
24370	C	T	synonymous_variant	S	Asp936Asp
24375	T	C	missense_variant	S	Leu938Pro
24391	T	C	synonymous_variant	S	Ser943Ser
24397	T	G	synonymous_variant	S	Leu945Leu
24400	A	G	synonymous_variant	S	Gly946Gly
24400	A	T	synonymous_variant	S	Gly946Gly
24521	G	C	missense_variant	S	Val987Leu
24529	T	C	synonymous_variant	S	Ala989Ala
24534	T	C	missense_variant	S	Val991Ala
24617	A	G	missense_variant	S	Arg1019Gly
24626	G	T	missense_variant	S	Ala1022Ser
24726	C	T	missense_variant	S	Ser1055Leu
24760	T	C	synonymous_variant	S	Thr1066Thr
24765	T	C	missense_variant	S	Val1068Ala
24777	A	G	missense_variant	S	Glu1072Gly
24803	A	G	missense_variant	S	Ile1081Val
24808	T	G	missense_variant	S	Cys1082Trp
24816	G	A	missense_variant	S	Gly1085Glu
24817	A	G	synonymous_variant	S	Gly1085Gly
24822	C	T	missense_variant	S	Ala1087Val
24823	A	G	synonymous_variant	S	Ala1087Ala
24827	T	C	missense_variant	S	Phe1089Leu
24834	G	T	missense_variant	S	Arg1091Leu
24845	T	C	missense_variant	S	Phe1095Leu
24847	T	C	synonymous_variant	S	Phe1095Phe
24867	G	T	missense_variant	S	Trp1102Leu
24869	T	C	missense_variant	S	Phe1103Leu
24883	G	A	synonymous_variant	S	Arg1107Arg
24884	A	G	missense_variant	S	Asn1108Asp
24901	A	G	synonymous_variant	S	Gln1113Gln
24905	A	T	missense_variant	S	Ile1115Phe
24908	A	G	missense_variant	S	Thr1116Ala
24913	A	G	synonymous_variant	S	Thr1117Thr
24930	C	A	missense_variant	S	Ser1123Tyr
24940	T	C	synonymous_variant	S	Cys1126Cys
24959	G	T	missense_variant	S	Val1133Phe
24979	T	C	synonymous_variant	S	Asp1139Asp
24990	C	T	missense_variant	S	Pro1143Leu
25006	C	T	synonymous_variant	S	Phe1148Phe
25018	A	G	synonymous_variant	S	Leu1152Leu
25020	A	T	missense_variant	S	Asp1153Val
25025	T	G	missense_variant	S	Tyr1155Asp
25033	G	A	synonymous_variant	S	Lys1157Lys
25034	A	G	missense_variant	S	Asn1158Asp
25047	C	T	missense_variant	S	Pro1162Leu
25125	A	G	missense_variant	S	Glu1188Gly
25128	T	C	missense_variant	S	Val1189Ala
25159	T	A	missense_variant	S	Asp1199Glu
25161	T	C	missense_variant	S	Leu1200Pro
25164	A	T	missense_variant	S	Gln1201Leu
25185	A	T	missense_variant	S	Gln1208Leu
25215	T	C	missense_variant	S	Leu1218Pro
25279	T	C	synonymous_variant	S	Ser1239Ser
25316	T	C	missense_variant	S	Ser1252Pro
25317	C	T	missense_variant	S	Ser1252Phe
25350	C	T	missense_variant	S	Pro1263Leu
25352	G	T	missense_variant	S	Val1264Leu
25396	G	T	missense_variant	ORF3a	Asp2Tyr
25397	A	T	missense_variant	ORF3a	Asp2Val
25413	C	T	synonymous_variant	ORF3a	Ile7Ile
25422	T	A	synonymous_variant	ORF3a	Ile10Ile
25429	G	T	missense_variant	ORF3a	Val13Leu
25437	G	T	missense_variant	ORF3a	Leu15Phe
25448	A	G	missense_variant	ORF3a	Glu19Gly
25455	G	T	missense_variant	ORF3a	Lys21Asn
25459	G	T	missense_variant	ORF3a	Ala23Ser
25460	C	T	missense_variant	ORF3a	Ala23Val
25461	T	C	synonymous_variant	ORF3a	Ala23Ala
25470	A	G	synonymous_variant	ORF3a	Ser26Ser
25478	T	C	missense_variant	ORF3a	Val29Ala
25488	T	G	synonymous_variant	ORF3a	Thr32Thr
25494	G	T	synonymous_variant	ORF3a	Thr34Thr
25499	C	T	missense_variant	ORF3a	Pro36Leu
25505	A	T	missense_variant	ORF3a	Gln38Leu
25511	C	T	missense_variant	ORF3a	Ser40Leu
25518	T	C	synonymous_variant	ORF3a	Pro42Pro
25521	C	T	synonymous_variant	ORF3a	Phe43Phe
25527	G	T	missense_variant	ORF3a	Trp45Cys
25528	C	G	missense_variant	ORF3a	Leu46Val
25528	C	T	missense_variant	ORF3a	Leu46Phe
25538	G	A	missense_variant	ORF3a	Gly49Asp
25540	G	C	missense_variant	ORF3a	Val50Leu
25543	G	A	missense_variant	ORF3a	Ala51Thr
25549	C	T	missense_variant	ORF3a	Leu53Phe
25562	A	G	missense_variant	ORF3a	Gln57Arg
25563	G	T	missense_variant	ORF3a	Gln57His
25587	C	G	synonymous_variant	ORF3a	Leu65Leu
25596	A	G	synonymous_variant	ORF3a	Arg68Arg
25609	C	T	missense_variant	ORF3a	Leu73Phe
25614	C	T	synonymous_variant	ORF3a	Ser74Ser
25627	T	C	missense_variant	ORF3a	Phe79Leu
25654	G	T	missense_variant	ORF3a	Val88Leu
25670	A	C	missense_variant	ORF3a	His93Pro
25693	C	T	missense_variant	ORF3a	Leu101Phe
25733	T	C	missense_variant	ORF3a	Phe114Ser
25759	A	T	missense_variant	ORF3a	Ile123Leu
25810	C	T	missense_variant	ORF3a	Leu140Phe
25827	T	C	synonymous_variant	ORF3a	Tyr145Tyr
25962	T	A	synonymous_variant	ORF3a	Thr190Thr
25963	G	A	missense_variant	ORF3a	Glu191Lys
25966	A	G	missense_variant	ORF3a	Lys192Glu
25996	G	T	missense_variant	ORF3a	Val202Leu
26012	T	C	missense_variant	ORF3a	Phe207Ser
26062	G	T	missense_variant	ORF3a	Gly224Cys
26066	T	C	missense_variant	ORF3a	Val225Ala
26081	T	C	missense_variant	ORF3a	Phe230Ser
26115	A	G	synonymous_variant	ORF3a	Glu241Glu
26139	C	T	synonymous_variant	ORF3a	Ile249Ile
26149	T	C	missense_variant	ORF3a	Ser253Pro
26192	C	T	missense_variant	ORF3a	Pro267Leu
26256	C	T	synonymous_variant	E	Phe4Phe
26257	G	A	missense_variant	E	Val5Ile
26288	A	G	missense_variant	E	Asn15Ser
26300	T	C	missense_variant	E	Leu19Pro
26325	G	A	synonymous_variant	E	Leu27Leu
26362	T	G	missense_variant	E	Cys40Gly
26368	T	C	missense_variant	E	Tyr42His
26416	G	T	missense_variant	E	Val58Phe
26486	T	C	upstream_gene_variant	M
26501	G	T	upstream_gene_variant	M
26547	A	T	missense_variant	M	Thr9Ser
26552	T	G	synonymous_variant	M	Val10Val
26576	A	T	missense_variant	M	Glu18Asp
26588	A	T	synonymous_variant	M	Leu22Leu
26592	A	G	missense_variant	M	Ile24Val
26596	G	T	missense_variant	M	Gly25Val
26599	T	C	missense_variant	M	Phe26Ser
26619	T	G	missense_variant	M	Cys33Gly
26622	C	T	missense_variant	M	Leu34Phe
26625	C	T	synonymous_variant	M	Leu35Leu
26654	G	T	missense_variant	M	Arg44Ser
26655	T	G	missense_variant	M	Phe45Val
26662	A	G	missense_variant	M	Tyr47Cys
26665	T	C	missense_variant	M	Ile48Thr
26678	T	G	missense_variant	M	Ile52Met
26681	C	T	synonymous_variant	M	Phe53Phe
26690	G	T	synonymous_variant	M	Leu56Leu
26704	C	T	missense_variant	M	Thr61Ile
26705	T	C	synonymous_variant	M	Thr61Thr
26713	G	C	missense_variant	M	Cys64Ser
26720	G	A	synonymous_variant	M	Val66Val
26726	T	C	synonymous_variant	M	Ala68Ala
26728	C	T	missense_variant	M	Ala69Val
26730	G	C	missense_variant	M	Val70Leu
26730	G	T	missense_variant	M	Val70Phe
26731	T	C	missense_variant	M	Val70Ala
26734	A	G	missense_variant	M	Tyr71Cys
26735	C	T	synonymous_variant	M	Tyr71Tyr
26736	A	G	missense_variant	M	Arg72Gly
26740	T	C	missense_variant	M	Ile73Thr
26742	A	G	missense_variant	M	Asn74Asp
26753	C	T	synonymous_variant	M	Thr77Thr
26768	C	T	synonymous_variant	M	Ile82Ile
26807	C	T	synonymous_variant	M	Tyr95Tyr
26813	T	C	synonymous_variant	M	Ile97Ile
26819	T	C	synonymous_variant	M	Ser99Ser
26833	C	T	missense_variant	M	Ala104Val
26845	C	T	missense_variant	M	Ser108Phe
26862	C	T	missense_variant	M	Pro114Ser
26866	A	G	missense_variant	M	Glu115Gly
26882	C	T	synonymous_variant	M	Leu120Leu
26885	C	T	synonymous_variant	M	Asn121Asn
26894	C	T	synonymous_variant	M	Leu124Leu
26895	C	A	missense_variant	M	His125Asn
26895	C	T	missense_variant	M	His125Tyr
26914	G	A	missense_variant	M	Arg131Lys
26918	G	T	synonymous_variant	M	Pro132Pro
26926	A	G	missense_variant	M	Glu135Gly
26928	A	G	missense_variant	M	Ser136Gly
26936	C	A	synonymous_variant	M	Leu138Leu
26936	C	T	synonymous_variant	M	Leu138Leu
26951	G	C	synonymous_variant	M	Val143Val
26963	A	G	synonymous_variant	M	Gly147Gly
26981	A	T	synonymous_variant	M	Gly153Gly
26983	A	T	missense_variant	M	His154Leu
26985	C	T	missense_variant	M	His155Tyr
26991	G	T	stop_gained	M	Gly157*
26998	G	T	missense_variant	M	Cys159Phe
27005	C	T	synonymous_variant	M	Ile161Ile
27006	A	G	missense_variant	M	Lys162Glu
27014	G	T	synonymous_variant	M	Leu164Leu
27022	A	G	missense_variant	M	Glu167Gly
27035	T	A	synonymous_variant	M	Ala171Ala
27035	T	G	synonymous_variant	M	Ala171Ala
27046	C	T	missense_variant	M	Thr175Met
27049	T	C	missense_variant	M	Leu176Pro
27056	T	C	synonymous_variant	M	Tyr178Tyr
27059	C	T	synonymous_variant	M	Tyr179Tyr
27076	A	G	missense_variant	M	Gln185Arg
27078	C	T	missense_variant	M	Arg186Cys
27086	A	G	synonymous_variant	M	Ala188Ala
27089	T	C	synonymous_variant	M	Gly189Gly
27100	T	C	missense_variant	M	Phe193Ser
27104	T	C	synonymous_variant	M	Ala194Ala
27109	A	G	missense_variant	M	Tyr196Cys
27110	C	T	synonymous_variant	M	Tyr196Tyr
27114	C	T	missense_variant	M	Arg198Cys
27122	G	T	missense_variant	M	Arg200Ser
27132	T	C	missense_variant	M	Tyr204His
27137	A	G	synonymous_variant	M	Lys205Lys
27145	C	T	missense_variant	M	Thr208Ile
27156	A	G	missense_variant	M	Ser212Gly
27213	C	T	synonymous_variant	ORF6	Leu4Leu
27264	T	C	synonymous_variant	ORF6	Thr21Thr
27297	C	T	synonymous_variant	ORF6	Ile32Ile
27320	T	C	missense_variant	ORF6	Leu40Ser
27331	C	T	synonymous_variant	ORF6	Leu44Leu
27333	A	G	synonymous_variant	ORF6	Leu44Leu
27366	G	T	missense_variant	ORF6	Glu55Asp
27384	T	A	missense_variant	ORF6	Asp61Glu
27384	T	C	synonymous_variant	ORF6	Asp61Asp
27392	A	T	upstream_gene_variant	ORF7a
27463	G	T	missense_variant	ORF7a	Val24Phe
27494	C	T	missense_variant	ORF7a	Pro34Leu
27584	C	T	missense_variant	ORF7a	Ala64Val
27590	C	T	missense_variant	ORF7a	Ala66Val
27632	G	T	missense_variant	ORF7a	Arg80Ile
27762	G	C	missense_variant	ORF7b	Glu3Gln
27996	G	C	missense_variant	ORF8	Asp35His
28045	C	T	missense_variant	ORF8	Ala51Val
28068	G	C	missense_variant	ORF8	Glu59Gln
28069	A	C	missense_variant	ORF8	Glu59Ala
28074	T	C	missense_variant	ORF8	Cys61Arg
28083	G	T	stop_gained	ORF8	Glu64*
28097	A	C	missense_variant	ORF8	Lys68Asn
28097	A	T	missense_variant	ORF8	Lys68Asn
28098	T	C	missense_variant	ORF8	Ser69Pro
28110	T	G	missense_variant	ORF8	Tyr73Asp
28115	C	T	synonymous_variant	ORF8	Ile74Ile
28133	A	G	synonymous_variant	ORF8	Thr80Thr
28153	C	T	missense_variant	ORF8	Thr87Ile
28163	C	T	synonymous_variant	ORF8	Cys90Cys
28174	A	G	missense_variant	ORF8	Lys94Arg
28214	C	T	synonymous_variant	ORF8	Asp107Asp
28215	T	C	missense_variant	ORF8	Phe108Leu
28225	A	G	missense_variant	ORF8	Tyr111Cys
28236	C	T	missense_variant	ORF8	Arg115Cys
28239	G	A	missense_variant	ORF8	Val116Ile
28242	G	T	missense_variant	ORF8	Val117Phe
28252	T	C	missense_variant	ORF8	Phe120Ser
28254	A	C	missense_variant	ORF8	Ile121Leu
28270	T	C	upstream_gene_variant	N
28273	A	C	upstream_gene_variant	N
28277	T	G	missense_variant	N	Ser2Ala
28288	A	G	synonymous_variant	N	Gly5Gly
28293	A	C	missense_variant	N	Gln7Pro
28295	A	T	missense_variant	N	Asn8Tyr
28300	G	A	synonymous_variant	N	Gln9Gln
28301	C	T	stop_gained	N	Arg10*
28311	C	T	missense_variant	N	Pro13Leu
28328	G	C	missense_variant	N	Gly19Arg
28357	G	A	synonymous_variant	N	Gln28Gln
28370	A	G	missense_variant	N	Ser33Gly
28378	G	T	synonymous_variant	N	Ala35Ala
28391	C	T	missense_variant	N	Arg40Cys
28394	C	T	missense_variant	N	Arg41Trp
28427	T	C	missense_variant	N	Trp52Arg
28428	G	T	missense_variant	N	Trp52Leu
28429	G	T	missense_variant	N	Trp52Cys
28433	A	G	missense_variant	N	Thr54Ala
28436	G	T	missense_variant	N	Ala55Ser
28453	C	T	synonymous_variant	N	Gly60Gly
28465	T	A	synonymous_variant	N	Leu64Leu
28514	G	T	missense_variant	N	Asp81Tyr
28521	A	G	missense_variant	N	Gln83Arg
28530	A	T	missense_variant	N	Tyr86Phe
28548	G	T	missense_variant	N	Arg92Ile
28559	G	T	missense_variant	N	Gly96Cys
28576	G	A	missense_variant	N	Met101Ile
28582	T	C	synonymous_variant	N	Asp103Asp
28608	A	T	missense_variant	N	Tyr112Phe
28622	C	T	missense_variant	N	Pro117Ser
28679	G	T	stop_gained	N	Glu136*
28688	T	C	synonymous_variant	N	Leu139Leu
28690	G	T	missense_variant	N	Leu139Phe
28697	C	T	missense_variant	N	Pro142Ser
28727	G	T	missense_variant	N	Ala152Ser
28765	A	G	synonymous_variant	N	Gly164Gly
28821	C	A	missense_variant	N	Ser183Tyr
28854	C	T	missense_variant	N	Ser194Leu
28856	A	C	synonymous_variant	N	Arg195Arg
28881	G	A	missense_variant	N	Arg203Lys
28882	G	A	synonymous_variant	N	Arg203Arg
28883	G	C	missense_variant	N	Gly204Arg
28887	C	T	missense_variant	N	Thr205Ile
28894	T	C	synonymous_variant	N	Pro207Pro
28921	T	C	synonymous_variant	N	Asp216Asp
28924	T	C	synonymous_variant	N	Ala217Ala
29029	T	C	synonymous_variant	N	Ala252Ala
29031	A	T	missense_variant	N	Glu253Val
29033	G	T	missense_variant	N	Ala254Ser
29034	C	T	missense_variant	N	Ala254Val
29035	T	C	synonymous_variant	N	Ala254Ala
29044	G	A	synonymous_variant	N	Lys257Lys
29047	T	C	synonymous_variant	N	Pro258Pro
29064	C	A	missense_variant	N	Ala264Asp
29067	C	T	missense_variant	N	Thr265Ile
29081	G	T	missense_variant	N	Val270Leu
29085	C	T	missense_variant	N	Thr271Ile
29090	G	T	missense_variant	N	Ala273Ser
29093	T	C	missense_variant	N	Phe274Leu
29095	C	T	synonymous_variant	N	Phe274Phe
29097	G	T	missense_variant	N	Gly275Val
29109	C	T	missense_variant	N	Pro279Leu
29115	A	T	missense_variant	N	Gln281Leu
29128	T	A	missense_variant	N	Asn285Lys
29137	C	T	synonymous_variant	N	Asp288Asp
29148	T	C	missense_variant	N	Ile292Thr
29149	C	A	synonymous_variant	N	Ile292Ile
29160	C	T	missense_variant	N	Thr296Ile
29164	T	C	synonymous_variant	N	Asp297Asp
29171	C	T	missense_variant	N	His300Tyr
29176	G	A	stop_gained	N	Trp301*
29179	G	A	synonymous_variant	N	Pro302Pro
29181	A	G	missense_variant	N	Gln303Arg
29187	C	A	missense_variant	N	Ala305Glu
29189	C	A	missense_variant	N	Gln306Lys
29194	T	C	synonymous_variant	N	Phe307Phe
29198	C	T	missense_variant	N	Pro309Ser
29200	C	T	synonymous_variant	N	Pro309Pro
29201	A	C	missense_variant	N	Ser310Arg
29203	C	T	synonymous_variant	N	Ser310Ser
29208	C	T	missense_variant	N	Ser312Leu
29209	A	G	synonymous_variant	N	Ser312Ser
29210	G	A	missense_variant	N	Ala313Thr
29218	C	T	synonymous_variant	N	Phe315Phe
29219	G	T	stop_gained	N	Gly316*
29224	G	C	missense_variant	N	Met317Ile
29243	G	T	missense_variant	N	Val324Phe
29247	C	T	missense_variant	N	Thr325Ile
29249	C	T	missense_variant	N	Pro326Ser
29266	G	T	missense_variant	N	Leu331Phe
29272	C	T	synonymous_variant	N	Tyr333Tyr
29281	C	G	synonymous_variant	N	Ala336Ala
29284	C	T	synonymous_variant	N	Ile337Ile
29286	A	G	missense_variant	N	Lys338Arg
29293	T	C	synonymous_variant	N	Asp340Asp
29301	A	G	missense_variant	N	Asp343Gly
29307	A	T	missense_variant	N	Asn345Ile
29311	C	T	synonymous_variant	N	Phe346Phe
29365	A	G	synonymous_variant	N	Pro364Pro
29474	G	T	missense_variant	N	Asp401Tyr
29659	C	T	synonymous_variant	ORF10	Asn34Asn
29688	G	A	downstream_gene_variant	S
29692	G	T	downstream_gene_variant	S
29733	C	T	downstream_gene_variant	S
29736	G	T	downstream_gene_variant	S

## Sheet: Supplementary data D3_Cons_seq
Supplementary data D3: Consequence sequence of 207 individual patient viral genomes analysed.
>ONT_C1019_file_C1019_file/ARTIC/medaka MN908947.3	NNNNNNNNNNNNNNNNNNNNNNNNNNNNNNNNNNNNNNNNNNNNNNNNNNNNNNAGATCTGTTCTCTAAACGAACTTTAAAATCTGTGTGGCTGTCACTCGGCTGCATGCTTAGTGCACTCACGCAGTATAATTAATAACTAATTACTGTCGTTGACAGGACACGAGTAACTCGTCTATCTTCTGCAGGCTGCTTACGGTTTCGTCCGTGTTGCAGCCGATCATCAGCACATCTAGGTTTTGTCCGGGTGTGACCGAAAGGTAAGATGGAGAGCCTTGTCCCTGGTTTCAACGAGAAAACACACGTCCAACTCAGTTTGCCTGTTTTACAGGTTCGCGACGTGCTCGTACGTGGCTTTGGAGACTCCGTGGAGGAGGTCTTATCAGAGGCACGTCAACA…
>ONT_C1509_Covid19_set3_barcode07_C1509_Covid19_set3_barcode07/ARTIC/medaka MN908947.3	NNNNNNNNNNNNNNNNNNNNNNNNNNNNNNNNNNNNNNNNNNNNNNNNNNNNNNAGATCTGTTCTCTAAACGAACTTTAAAATCTGTGTGGCTGTCACTCGGCTGCATGCTTAGTGCACTCACGCAGTATAATTAATAACTAATTACTGTCGTTGACAGGACACGAGTAACTCGTCTATCTTCTGCAGGCTGCTTACGGTTTCGTCCGTGTTGCAGCCGATCATCAGCACATCTAGGTTTTGTCCGGGTGTGACCGAAAGGTAAGATGGAGAGCCTTGTCCCTGGTTTCAACGAGAAAACACACGTCCAACTCAGTTTGCCTGTTTTACAGGTTCGCGACGTGCTCGTACGTGGCTTTGGAGACTCCGTGGAGGAGGTCTTATCAGAGGCACGTCAACA…
>ONT_C1523_Covid19_set3_barcode10_C1523_Covid19_set3_barcode10/ARTIC/medaka MN908947.3	NNNNNNNNNNNNNNNNNNNNNNNNNNNNNNNNNNNNNNNNNNNNNNNNNNNNNNAGATCTGTTCTCTAAACGAACTTTAAAATCTGTGTGGCTGTCACTCGGCTGCATGCTTAGTGCACTCACGCAGTATAATTAATAACTAATTACTGTCGTTGACAGGACACGAGTAACTCGTCTATCTTCTGCAGGCTGCTTACGGTTTCGTCCGTGTTGCAGCCGATCATCAGCACATCTAGGTTTTGTCCGGGTGTGACCGAAAGGTAAGATGGAGAGCCTTGTCCCTGGTTTCAACGAGAAAACACACGTCCAACTCAGTTTGCCTGTTTTACAGGTTCGCGACGTGCTCGTACGTGGCTTTGGAGACTCCGTGGAGGAGGTCTTATCAGAGGCACGTCAACA…
>ONT_C1524_Covid19_set3_barcode05_C1524_Covid19_set3_barcode05/ARTIC/medaka MN908947.3	NNNNNNNNNNNNNNNNNNNNNNNNNNNNNNNNNNNNNNNNNNNNNNNNNNNNNNAGATCTGTTCTCTAAACGAACTTTAAAATCTGTGTGGCTGTCACTCGGCTGCATGCTTAGTGCACTCACGCAGTATAATTAATAACTAATTACTGTCGTTGACAGGACACGAGTAACTCGTCTATCTTCTGCAGGCTGCTTACGGTTTCGTCCGTGTTGCAGCCGATCATCAGCACATCTAGGTTTTGTCCGGGTGTGACCGAAAGGTAAGATGGAGAGCCTTGTCCCTGGTTTCAACGAGAAAACACACGTCCAACTCAGTTTGCCTGTTTTACAGGTTCGCGACGTGCTCGTACGTGGCTTTGGAGACTCCGTGGAGGAGGTCTTATCAGAGGCACGTCAACA…
>ONT_C1646_Covid19_set3_combined_C1646_Covid19_set3_combined/ARTIC/medaka MN908947.3	NNNNNNNNNNNNNNNNNNNNNNNNNNNNNNNNNNNNNNNNNNNNNNNNNNNNNNAGATCTGTTCTCTAAACGAACTTTAAAATCTGTGTGGCTGTCACTCGGCTGCATGCTTAGTGCACTCACGCAGTATAATTAATAACTAATTACTGTCGTTGACAGGACACGAGTAACTCGTCTATCTTCTGCAGGCTGCTTACGGTTTCGTCCGTGTTGCAGCCGATCATCAGCACATCTAGGTTTTGTCCGGGTGTGACCGAAAGGTAAGATGGAGAGCCTTGTCCCTGGTTTCAACGAGAAAACACACGTCCAACTCAGTTTGCCTGTTTTACAGGTTCGCGACGTGCTCGTACGTGGCTTTGGAGACTCCGTGGAGGAGGTCTTATCAGAGGCACGTCAACA…
>ONT_C1663_Covid19_set3_combined_C1663_Covid19_set3_combined/ARTIC/medaka MN908947.3	NNNNNNNNNNNNNNNNNNNNNNNNNNNNNNNNNNNNNNNNNNNNNNNNNNNNNNAGATCTGTTCTCTAAACGAACTTTAAAATCTGTGTGGCTGTCACTCGGCTGCATGCTTAGTGCACTCACGCAGTATAATTAATAACTAATTACTGTCGTTGACAGGACACGAGTAACTCGTCTATCTTCTGCAGGCTGCTTACGGTTTCGTCCGTGTTGCAGCCGATCATCAGCACATCTAGGTTTTGTCCGGGTGTGACCGAAAGGTAAGATGGAGAGCCTTGTCCCTGGTTTCAACGAGAAAACACACGTCCAACTCAGTTTGCCTGTTTTACAGGTTCGCGACGTGCTCGTACGTGGCTTTGGAGACTCCGTGGAGGAGGTCTTATCAGAGGCACGTCAACA…
>ONT_C1678_Covid19_set3_combined_C1678_Covid19_set3_combined/ARTIC/medaka MN908947.3	NNNNNNNNNNNNNNNNNNNNNNNNNNNNNNNNNNNNNNNNNNNNNNNNNNNNNNAGATCTGTTCTCTAAACGAACTTTAAAATCTGTGTGGCTGTCACTCGGCTGCATGCTTAGTGCACTCACGCAGTATAATTAATAACTAATTACTGTCGTTGACAGGACACGAGTAACTCGTCTATCTTCTGCAGGCTGCTTACGGTTTCGTCCGTGTTGCAGCCGATCATCAGCACATCTAGGTTTTGTCCGGGTGTGACCGAAAGGTAAGATGGAGAGCCTTGTCCCTGGTTTCAACGAGAAAACACACGTCCAACTCAGTTTGCCTGTTTTACAGGTTCGCGACGTGCTCGTACGTGGCTTTGGAGACTCCGTGGAGGAGGTCTTATCAGAGGCACGTCAACA…
>ONT_C1742_Covid19_set3_combined_C1742_Covid19_set3_combined/ARTIC/medaka MN908947.3	NNNNNNNNNNNNNNNNNNNNNNNNNNNNNNNNNNNNNNNNNNNNNNNNNNNNNNAGATCTGTTCTCTAAACGAACTTTAAAATCTGTGTGGCTGTCACTCGGCTGCATGCTTAGTGCACTCACGCAGTATAATTAATAACTAATTACTGTCGTTGACAGGACACGAGTAACTCGTCTATCTTCTGCAGGCTGCTTACGGTTTCGTCCGTGTTGCAGCCGATCATCAGCACATCTAGGTTTTGTCCGGGTGTGACCGAAAGGTAAGATGGAGAGCCTTGTCCCTGGTTTCAACGAGAAAACACACGTCCAACTCAGTTTGCCTGTTTTACAGGTTCGCGACGTGCTCGTACGTGGCTTTGGAGACTCCGTGGAGGAGGTCTTATCAGAGGCACGTCAACA…
>ONT_C1845_Covid19_set3_barcode09_C1845_Covid19_set3_barcode09/ARTIC/medaka MN908947.3	NNNNNNNNNNNNNNNNNNNNNNNNNNNNNNNNNNNNNNNNNNNNNNNNNNNNNNAGATCTGTTCTCTAAACGAACTTTAAAATCTGTGTGGCTGTCACTCGGCTGCATGCTTAGTGCACTCACGCAGTATAATTAATAACTAATTACTGTCGTTGACAGGACACGAGTAACTCGTCTATCTTCTGCAGGCTGCTTACGGTTTCGTCCGTGTTGCAGCCGATCATCAGCACATCTAGGTTTTGTCCGGGTGTGACCGAAAGGTAAGATGGAGAGCCTTGTCCCTGGTTTCAACGAGAAAACACACGTCCAACTTAGTTTGCCTGTTTTACAGGTTCGCGACGTGCTCGTACGTGGCTTTGGAGACTCCGTGGAGGAGGTCTTATCAGAGGCACGTCAACA…
>ONT_C1847_Covid19_set3_barcode02_C1847_Covid19_set3_barcode02/ARTIC/medaka MN908947.3	NNNNNNNNNNNNNNNNNNNNNNNNNNNNNNNNNNNNNNNNNNNNNNNNNNNNNNAGATCTGTTCTCTAAACGAACTTTAAAATCTGTGTGGCTGTCACTCGGCTGCATGCTTAGTGCACTCACGCAGTATAATTAATAACTAATTACTGTCGTTGACAGGACACGAGTAACTCGTCTATCTTCTGCAGGCTGCTTACGGTTTCGTCCGTGTTGCAGCCGATCATCAGCACATCTAGGTTTTGTCCGGGTGTGACCGAAAGGTAAGATGGAGAGCCTTGTCCCTGGTTTCAACGAGAAAACACACGTCCAACTTAGTTTGCCTGTTTTACAGGTTCGCGACGTGCTCGTACGTGGCTTTGGAGACTCCGTGGAGGAGGTCTTATCAGAGGCACGTCAACA…
>ONT_C1852_14_C1852_14/ARTIC/medaka MN908947.3	NNNNNNNNNNNNNNNNNNNNNNNNNNNNNNNNNNNNNNNNNNNNNNNNNNNNNNAGATCTGTTCTCTAAACGAACTTTAAAATCTGTGTGGCTGTCACTCGGCTGCATGCTTAGTGCACTCACGCAGTATAATTAATAACTAATTACTGTCGTTGACAGGACACGAGTAACTCGTCTATCTTCTGCAGGCTGCTTACGGTTTCGTCCGTGTTGCAGCCGATCATCAGCACATCTAGGTTTTGTCCGGGTGTGACCGAAAGGTAAGATGGAGAGCCTTGTCCCTGGTTTCAACGAGAAAACACACGTCCAACTCAGTTTGCCTGTTTTACAGGTTCGCGACGTGCTCGTACGTGGCTTTGGAGACTCCGTGGAGGAGGTCTTATCAGAGGCACGTCAACA…
>ONT_C1854_22_C1854_22/ARTIC/medaka MN908947.3	NNNNNNNNNNNNNNNNNNNNNNNNNNNNNNNNNNNNNNNNNNNNNNNNNNNNNNAGATCTGTTCTCTAAACGAACTTTAAAATCTGTGTGGCTGTCACTCGGCTGCATGCTTAGTGCACTCACGCAGTATAATTAATAACTAATTACTGTCGTTGACAGGACACGAGTAACTCGTCTATCTTCTGCAGGCTGCTTACGGTTTCGTCCGTGTTGCAGCCGATCATCAGCACATCTAGGTTTTGTCCGGGTGTGACCGAAAGGTAAGATGGAGAGCCTTGTCCCTGGTTTCAACGAGAAAACACACGTCCAACTNAGTTTGCCTGTTTTACAGGTTCGCGACGTGCTCGTACGTGGCTTTGGAGACTCCGTGGAGGAGGTCTTATCAGAGGCACGTCAACA…
>ONT_C2008_Covid19_set3_barcode06_C2008_Covid19_set3_barcode06/ARTIC/medaka MN908947.3	NNNNNNNNNNNNNNNNNNNNNNNNNNNNNNNNNNNNNNNNNNNNNNNNNNNNNNAGATCTGTTCTCTAAACGAACTTTAAAATCTGTGTGGCTGTCACTCGGCTGCATGCTTAGTGCACTCACGCAGTATAATTAATAACTAATTACTGTCGTTGACAGGACACGAGTAACTCGTCTATCTTCTGCAGGCTGCTTACGGTTTCGTCCGTGTTGCAGCCGATCATCAGCACATCTAGGTTTTGTCCGGGTGTGACCGAAAGGTAAGATGGAGAGCCTTGTCCCTGGTTTCAACGAGAAAACACACGTCCAACTCAGTTTGCCTGTTTTACAGGTTCGCGACGTGCTCGTACGTGGCTTTGGAGACTCCGTGGAGGAGGTCTTATCAGAGGCACGTCAACA…
>ONT_C2219_Covid19_set3_combined_C2219_Covid19_set3_combined/ARTIC/medaka MN908947.3	NNNNNNNNNNNNNNNNNNNNNNNNNNNNNNNNNNNNNNNNNNNNNNNNNNNNNNAGATCTGTTCTCTAAACGAACTTTAAAATCTGTGTGGCTGTCACTCGGCTGCATGCTTAGTGCACTCACGCAGTATAATTAATAACTAATTACTGTCGTTGACAGGACACGAGTAACTCGTCTATCTTCTGCAGGCTGCTTACGGTTTCGTCCGTGTTGCAGCCGATCATCAGCACATCTAGGTTTTGTCCGGGTGTGACCGAAAGGTAAGATGGAGAGCCTTGTCCCTGGTTTCAACGAGAAAACACACGTCCAACTCAGTTTGCCTGTTTTACAGGTTCGCGACGTGCTCGTACGTGGCTTTGGAGACTCCGTGGAGGAGGTCTTATCAGAGGCACGTCAACA…
>ONT_C2220_Covid19_set3_combined_C2220_Covid19_set3_combined/ARTIC/medaka MN908947.3	NNNNNNNNNNNNNNNNNNNNNNNNNNNNNNNNNNNNNNNNNNNNNNNNNNNNNNAGATCTGTTCTCTAAACGAACTTTAAAATCTGTGTGGCTGTCACTCGGCTGCATGCTTAGTGCACTCACGCAGTATAATTAATAACTAATTACTGTCGTTGACAGGACACGAGTAACTCGTCTATCTTCTGCAGGCTGCTTACGGTTTCGTCCGTGTTGCAGCCGATCATCAGCACATCTAGGTTTTGTCCGGGTGTGACCGAAAGGTAAGATGGAGAGCCTTGTCCCTGGTTTCAACGAGAAAACACACGTCCAACTCAGTTTGCCTGTTTTACAGGTTCGCGACGTGCTCGTACGTGGCTTTGGAGACTCCGTGGAGGAGGTCTTATCAGAGGCACGTCAACA…
>ONT_C2376_Covid19_set3_barcode13_C2376_Covid19_set3_barcode13/ARTIC/medaka MN908947.3	NNNNNNNNNNNNNNNNNNNNNNNNNNNNNNNNNNNNNNNNNNNNNNNNNNNNNNAGATCTGTTCTCTAAACGAACTTTAAAATCTGTGTGGCTGTCACTCGGCTGCATGCTTAGTGCACTCACGCAGTATAATTAATAACTAATTACTGTCGTTGACAGGACACGAGTAACTCGTCTATCTTCTGCAGGCTGCTTACGGTTTCGTCCGTGTTGCAGCCGATCATCAGCACATCTAGGTTTTGTCCGGGTGTGACCGAAAGGTAAGATGGAGAGCCTTGTCCCTGGTTTCAACGAGAAAACACACGTCCAACTCAGTTTGCCTGTTTTACAGGTTCGCGACGTGCTCGTACGTGGCTTTGGAGACTCCGTGGAGGAGGTCTTATCAGAGGCACGTCAACA…
>ONT_C2897_Covid19_set3_combined_C2897_Covid19_set3_combined/ARTIC/medaka MN908947.3	NNNNNNNNNNNNNNNNNNNNNNNNNNNNNNNNNNNNNNNNNNNNNNNNNNNNNNAGATCTGTTCTCTAAACGAACTTTAAAATCTGTGTGGCTGTCACTCGGCTGCATGCTTAGTGCACTCACACAGTATAATTAATAACTAATTACTGTCGTTGACAGGACACGAGTAACTCGTCTATCTTCTGCAGGCTGCTTACGGTTTCGTCCGTGTTGCAGCCGATCATCAGCACATCTAGGTTTTGTCCGGGTGTGACCGAAAGGTAAGATGGAGAGCCTTGTCCCTGGTTTCAACGAGAAAACACACGTCCAACTTAGTTTGCCTGTTTTACAGGTTCGCGACGTGCTCGTACGTGGCTTTGGAGACTCCGTGGAGGAGGTCTTATCAGAGGCACGTCAACA…
>ONT_C2901_Covid19_set3_combined_C2901_Covid19_set3_combined/ARTIC/medaka MN908947.3	NNNNNNNNNNNNNNNNNNNNNNNNNNNNNNNNNNNNNNNNNNNNNNNNNNNNNNAGATCTGTTCTCTAAACGAACTTTAAAATCTGTGTGGCTGTCACTCGGCTGCATGCTTAGTGCACTCACACAGTATAATTAATAACTAATTACTGTCGTTGACAGGACACGAGTAACTCGTCTATCTTCTGCAGGCTGCTTACGGTTTCGTCCGTGTTGCAGCCGATCATCAGCACATCTAGGTTTTGTCCGGGTGTGACCGAAAGGTAAGATGGAGAGCCTTGTCCCTGGTTTCAACGAGAAAACACACGTCCAACTTAGTTTGCCTGTTTTACAGGTTCGCGACGTGCTCGTACGTGGCTTTGGAGACTCCGTGGAGGAGGTCTTATCAGAGGCACGTCAACA…
>ONT_C2902_Covid19_set3_barcode11_C2902_Covid19_set3_barcode11/ARTIC/medaka MN908947.3	NNNNNNNNNNNNNNNNNNNNNNNNNNNNNNNNNNNNNNNNNNNNNNNNNNNNNNAGATCTGTTCTCTAAACGAACTTTAAAATCTGTGTGGCTGTCACTCGGCTGCATGCTTAGTGCACTCACGCAGTATAATTAATAACTAATTACTGTCGTTGACAGGACACGAGTAACTCGTCTATCTTCTGCAGGCTGCTTACGGTTTCGTCCGTGTTGCAGCCGATCATCAGCACATCTAGGTTTTGTCCGGGTGTGACCGAAAGGTAAGATGGAGAGCCTTGTCCCTGGTTTCAACGAGAAAACACACGTCCAACTTAGTTTGCCTGTTTTACAGGTTCGCGACGTGCTCGTACGTGGCTTTGGAGACTCCGTGGAGGAGGTCTTATCAGAGGCACGTCAACA…
>ONT_C2949_Covid19_set3_combined_C2949_Covid19_set3_combined/ARTIC/medaka MN908947.3	NNNNNNNNNNNNNNNNNNNNNNNNNNNNNNNNNNNNNNNNNNNNNNNNNNNNNNAGATCTGTTCTCTAAACGAACTTTAAAATCTGTGTGGCTGTCACTCGGCTGCATGCTTAGTGCACTCACGCAGTATAATTAATAACTAATTACTGTCGTTGACAGGACACGAGTAACTCGTCTATCTTCTGCAGGCTGCTTACGGTTTCGTCCGTGTTGCAGCCGATCATCAGCACATCTAGGTTTTGTCCGGGTGTGACCGAAAGGTAAGATGGAGAGCCTTGTCCCTGGTTTCAACGAGAAAACACACGTCCAACTTAGTTTGCCTGTTTTACAGGTTCGCGACGTGCTCGTACGTGGCTTTGGAGACTCCGTGGAGGAGGTCTTATCAGAGGCACGTCAACA…
>ONT_C2950_Covid19_set3_combined_C2950_Covid19_set3_combined/ARTIC/medaka MN908947.3	NNNNNNNNNNNNNNNNNNNNNNNNNNNNNNNNNNNNNNNNNNNNNNNNNNNNNNAGATCTGTTCTCTAAACGAACTTTAAAATCTGTGTGGCTGTCACTCGGCTGCATGCTTAGTGCACTCACGCAGTATAATTAATAACTAATTACTGTCGTTGACAGGACACGAGTAACTCGTCTATCTTCTGCAGGCTGCTTACGGTTTCGTCCGTGTTGCAGCCGATCATCAGCACATCTAGGTTTTGTCCGGGTGTGACCGAAAGGTAAGATGGAGAGCCTTGTCCCTGGTTTCAACGAGAAAACACACGTCCAACTCAGTTTGCCTGTTTTACAGGTTCGCGACGTGCTCGTACGTGGCTTTGGAGACTCCGTGGAGGAGGTCTTATCAGAGGCACGTCAACA…
>ONT_C3012_24_C3012_24/ARTIC/medaka MN908947.3	NNNNNNNNNNNNNNNNNNNNNNNNNNNNNNNNNNNNNNNNNNNNNNNNNNNNNNAGATCTGTTCTCTAAACGAACTTTAAAATCTGTGTGGCTGTCACTCGGCTGCATGCTTAGTGCACTCACGCAGTATAATTAATAACTAATTACTGTCGTTGACAGGACACGAGTAACTCGTCTATCTTCTGCAGGCTGCTTACGGTTTCGTCCGTGTTGCAGCCGATCATCAGCACATCTAGGTTTTGTCCGGGTGTGACCGAAAGGTAAGATGGAGAGCCTTGTCCCTGGTTTCAACGAGAAAACACACGTCCAACTCAGTTTGCCTGTTTTACAGGTTCGCGACGTGCTCGTACGTGGCTTTGGAGACTCCGTGGAGGAGGTCTTATCAGAGGCACGTCAACA…
>ONT_C3028_Covid19_set3_barcode08_C3028_Covid19_set3_barcode08/ARTIC/medaka MN908947.3	NNNNNNNNNNNNNNNNNNNNNNNNNNNNNNNNNNNNNNNNNNNNNNNNNNNNNNAGATCTGTTCTCTAAACGAACTTTAAAATCTGTGTGGCTGTCACTCGGCTGCATGCTTAGTGCACTCACGCAGTATAATTAATAACTAATTACTGTCGTTGACAGGACACGAGTAACTCGTCTATCTTCTGCAGGCTGCTTACGGTTTCGTCCGTGTTGCAGCCGATCATCAGCACATCTAGGTTTTGTCCGGGTGTGACCGAAAGGTAAGATGGAGAGCCTTGTCCCTGGTTTCAACGAGAAAACACACGTCCAACTCAGTTTGCCTGTTTTACAGGTTCGCGACGTGCTCGTACGTGGCTTTGGAGACTCCGTGGAGGAGGTCTTATCAGAGGCACGTCAACA…
>ONT_C3052_Covid19_set3_combined_C3052_Covid19_set3_combined/ARTIC/medaka MN908947.3	NNNNNNNNNNNNNNNNNNNNNNNNNNNNNNNNNNNNNNNNNNNNNNNNNNNNNNAGATCTGTTCTCTAAACGAACTTTAAAATCTGTGTGGCTGTCACTCGGCTGCATGCTTAGTGCACTCACGCAGTATAATTAATAACTAATTACTGTCGTTGACAGGACACGAGTAACTCGTCTATCTTCTGCAGGCTGCTTACGGTTTCGTCCGTGTTGCAGCCGATCATCAGCACATCTAGGTTTTGTCCGGGTGTGACCGAAAGGTAAGATGGAGAGCCTTGTCCCTGGTTTCAACGAGAAAACACACGTCCAACTCAGTTTGCCTGTTTTACAGGTTCGCGACGTGCTCGTACGTGGCTTTGGAGACTCCGTGGAGGAGGTCTTATCAGAGGCACGTCAACA…
>ONT_C3159_Covid19_set3_combined_C3159_Covid19_set3_combined/ARTIC/medaka MN908947.3	NNNNNNNNNNNNNNNNNNNNNNNNNNNNNNNNNNNNNNNNNNNNNNNNNNNNNNAGATCTGTTCTCTAAACGAACTTTAAAATCTGTGTGGCTGTCACTCGGCTGCATGCTTAGTGCACTCACGCAGTATAATTAATAACTAATTACTGTCGTTGACAGGACACGAGTAACTCGTCTATCTTCTGCAGGCTGCTTACGGTTTCGTCCGTGTTGCAGCCGATCATCAGCACATCTAGGTTTTGTCCGGGTGTGACCGAAAGGTAAGATGGAGAGCCTTGTCCCTGGTTTCAACGAGAAAACACACGTCCAACTCAGTTTGCCTGTTTTACAGGTTCGCGACGTGCTCGTACGTGGCTTTGGAGACTCCGTGGAGGAGGTCTTATCAGAGGCACGTCAACA…
>ONT_C3181_Covid19_set3_combined_C3181_Covid19_set3_combined/ARTIC/medaka MN908947.3	NNNNNNNNNNNNNNNNNNNNNNNNNNNNNNNNNNNNNNNNNNNNNNNNNNNNNNAGATCTGTTCTCTAAACGAACTTTAAAATCTGTGTGGCTGTCACTCGGCTGCATGCTTAGTGCACTCACGCAGTATAATTAATAACTAATTACTGTCGTTGACAGGACACGAGTAACTCGTCTATCTTCTGCAGGCTGCTTACGGTTTCGTCCGTGTTGCAGCCGATCATCAGCACATCTAGGTTTTGTCCGGGTGTGACCGAAAGGTAAGATGGAGAGCCTTGTCCCTGGTTTCAACGAGAAAACACACGTCCAACTTAGTTTGCCTGTTTTACAGGTTCGCGACGTGCTCGTACGTGGCTTTGGAGACTCCGTGGAGGAGGTCTTATCAGAGGCACGTCAACA…
>ONT_C3212_Covid19_set3_barcode04_C3212_Covid19_set3_barcode04/ARTIC/medaka MN908947.3	NNNNNNNNNNNNNNNNNNNNNNNNNNNNNNNNNNNNNNNNNNNNNNNNNNNNNNAGATCTGTTCTCTAAACGAACTTTAAAATCTGTGTGGCTGTCACTCGGCTGCATGCTTAGTGCACTCACGCAGTATAATTAATAACTAATTACTGTCGTTGACAGGACACGAGTAACTCGTCTATCTTCTGCAGGCTGCTTACGGTTTCGTCCGTGTTGCAGCCGATCATCAGCACATCTAGGTTTTGTCCGGGTGTGACCGAAAGGTAAGATGGAGAGCCTTGTCCCTGGTTTCAACGAGAAAACACACGTCCAACTCAGTTTGCCTGTTTTACAGGTTCGCGACGTGCTCGTACGTGGCTTTGGAGACTCCGTGGAGGAGGTCTTATCAGAGGCACGTCAACA…
>ONT_C3625_Covid19_set3_barcode12_C3625_Covid19_set3_barcode12/ARTIC/medaka MN908947.3	NNNNNNNNNNNNNNNNNNNNNNNNNNNNNNNNNNNNNNNNNNNNNNNNNNNNNNAGATCTGTTCTCTAAACGAACTTTAAAATCTGTGTGGCTGTCACTCGGCTGCATGCTTAGTGCACTCACGCAGTATAATTAATAACTAATTACTGTCGTTGACAGGACACGAGTAACTCGTCTATCTTCTGCAGGCTGCTTACGGTTTCGTCCGTGTTGCAGCCGATCATCAGCACATCTAGGTTTTGTCCGGGTGTGACCGAAAGGTAAGATGGAGAGCCTTGTCCCTGGTTTCAACGAGAAAACACACGTCCAACTTAGTTTGCCTGTTTTACAGGTTCGCGACGTGCTCGTACGTGGCTTTGGAGACTCCGTGGAGGAGGTCTTATCAGAGGCACGTCAACA…
>ONT_C3647_04_C3647_04/ARTIC/medaka MN908947.3	NNNNNNNNNNNNNNNNNNNNNNNNNNNNNNNNNNNNNNNNNNNNNNNNNNNNNNAGATCTGTTCTCTAAACGAACTTTAAAATCTGTGTGGCTGTCACTCGGCTGCATGCTTAGTGCACTCACGCAGTATAATTAATAACTAATTACTGTCGTTGACAGGACACGAGTAACTCGTCTATCTTCTGCAGGCTGCTTACGGTTTCGTCCGTGTTGCAGCCGATCATCAGCACATCTAGGTTTTGTCCGGGTGTGACCGAAAGGTAAGATGGAGAGCCTTGTCCCTGGTTTCAACGAGAAAACACACGTCCAACTNAGTTTGCCTGTTTTACAGGTTCGCGACGTGCTCGTACGTGGCTTTGGAGACTCCGTGGAGGAGGTCTTATCAGAGGCACGTCAACA…
>ONT_C3650_12_C3650_12/ARTIC/medaka MN908947.3	NNNNNNNNNNNNNNNNNNNNNNNNNNNNNNNNNNNNNNNNNNNNNNNNNNNNNNAGATCTGTTCTCTAAACGAACTTTAAAATCTGTGTGGCTGTCACTCGGCTGCATGCTTAGTGCACTCACGCAGTATAATTAATAACTAATTACTGTCGTTGACAGGACACGAGTAACTCGTCTATCTTCTGCAGGCTGCTTACGGTTTCGTCCGTGTTGCAGCCGATCATCAGCACATCTAGGTTTTGTCCGGGTGTGACCGAAAGGTAAGATGGAGAGCCTTGTCCCTGGTTTCAACGAGAAAACACACGTCCAACTNAGTTTGCCTGTTTTACAGGTTCGCGACGTGCTCGTACGTGGCTTTGGAGACTCCGTGGAGGAGGTCTTATCAGAGGCACGTCAACA…
>ONT_C3653_20_C3653_20/ARTIC/medaka MN908947.3	NNNNNNNNNNNNNNNNNNNNNNNNNNNNNNNNNNNNNNNNNNNNNNNNNNNNNNAGATCTGTTCTCTAAACGAACTTTAAAATCTGTGTGGCTGTCACTCGGCTGCATGCTTAGTGCACTCACGCAGTATAATTAATAACTAATTACTGTCGTTGACAGGACACGAGTAACTCGTCTATCTTCTGCAGGCTGCTTACGGTTTCGTCCGTGTTGCAGCCGATCATCAGCACATCTAGGTTTTGTCCGGGTGTGACCGAAAGGTAAGATGGAGAGCCTTGTCCCTGGTTTCAACGAGAAAACACACGTCCAACTCAGTTTGCCTGTTTTACAGGTTCGCGACGTGCTCGTACGTGGCTTTGGAGACTCCGTGGAGGAGGTCTTATCAGAGGCACGTCAACA…
>ONT_C4179_Covid19_set3_barcode03_C4179_Covid19_set3_barcode03/ARTIC/medaka MN908947.3	NNNNNNNNNNNNNNNNNNNNNNNNNNNNNNNNNNNNNNNNNNNNNNNNNNNNNNAGATCTGTTCTCTAAACGAACTTTAAAATCTGTGTGGCTGTCACTCGGCTGCATGCTTAGTGCACTCACGCAGTATAATTAATAACTAATTACTGTCGTTGACAGGACACGAGTAACTCGTCTATCTTCTGCAGGCTGCTTACGGTTTCGTCCGTGTTGCAGCCGATCATCAGCACATCTAGGTTTTGTCCGGGTGTGACCGAAAGGTAAGATGGAGAGCCTTGTCCCTGGTTTCAACGAGAAAACACACGTCCAACTCAGTTTGCCTGTTTTACAGGTTCGCGACGTGCTCGTACGTGGCTTTGGAGACTCCGTGGAGGAGGTCTTATCAGAGGCACGTCAACA…
>ONT_C4353_16_C4353_16/ARTIC/medaka MN908947.3	NNNNNNNNNNNNNNNNNNNNNNNNNNNNNNNNNNNNNNNNNNNNNNNNNNNNNNAGATCTGTTCTCTAAACGAACTTTAAAATCTGTGTGGCTGTCACTCGGCTGCATGCTTAGTGCACTCACGCAGTATAATTAATAACTAATTACTGTCGTTGACAGGACACGAGTAACTCGTCTATCTTCTGCAGGCTGCTTACGGTTTCGTCCGTGTTGCAGCCGATCATCAGCACATCTAGGTTTTGTCCGGGTGTGACCGAAAGGTAAGATGGAGAGCCTTGTCCCTGGTTTCAACGAGAAAACACACGTCCAACTCAGTTTGCCTGTTTTACAGGTTCGCGACGTGCTCGTACGTGGCTTTGGAGACTCCGTGGAGGAGGTCTTATCAGAGGCACGTCAACA…
>ONT_C4471_15_C4471_15/ARTIC/medaka MN908947.3	NNNNNNNNNNNNNNNNNNNNNNNNNNNNNNNNNNNNNNNNNNNNNNNNNNNNNNAGATCTGTTCTCTAAACGAACTTTAAAATCTGTGTGGCTGTCACTCGGCTGCATGCTTAGTGCACTCACGCAGTATAATTAATAACTAATTACTGTCGTTGACAGGACACGAGTAACTCGTCTATCTTCTGCAGGCTGCTTACGGTTTCGTCCGTGTTGCAGCCGATCATCAGCACATCTAGGTTTTGTCCGGGTGTGACCGAAAGGTAAGATGGAGAGCCTTGTCCCTGGTTTCAACGAGAAAACACACGTCCAACTCAGTTTGCCTGTTTTACAGGTTCGCGACGTGCTCGTACGTGGCTTTGGAGACTCCGTGGAGGAGGTCTTATCAGAGGCACGTCAACA…
>ONT_C4479_21_C4479_21/ARTIC/medaka MN908947.3	NNNNNNNNNNNNNNNNNNNNNNNNNNNNNNNNNNNNNNNNNNNNNNNNNNNNNNAGATCTGTTCTCTAAACGAACTTTAAAATCTGTGTGGCTGTCACTCGGCTGCATGCTTAGTGCACTCACGCAGTATAATTAATAACTAATTACTGTCGTTGACAGGACACGAGTAACTCGTCTATCTTCTGCAGGCTGCTTACGGTTTCGTCCGTGTTGCAGCCGATCATCAGCACATCTAGGTTTTGTCCGGGTGTGACCGAAAGGTAAGATGGAGAGCCTTGTCCCTGGTTTCAACGAGAAAACACACGTCCAACTCAGTTTGCCTGTTTTACAGGTTCGCGACGTGCTCGTACGTGGCTTTGGAGACTCCGTGGAGGAGGTCTTATCAGAGGCACGTCAACA…
>ONT_C4483_19_C4483_19/ARTIC/medaka MN908947.3	NNNNNNNNNNNNNNNNNNNNNNNNNNNNNNNNNNNNNNNNNNNNNNNNNNNNNNAGATCTGTTCTCTAAACGAACTTTAAAATCTGTGTGGCTGTCACTCGGCTGCATGCTTAGTGCACTCACGCAGTATAATTAATAACTAATTACTGTCGTTGACAGGACACGAGTAACTCGTCTATCTTCTGCAGGCTGCTTACGGTTTCGTCCGTGTTGCAGCCGATCATCAGCACATCTAGGTTTTGTCCGGGTGTGACCGAAAGGTAAGATGGAGAGCCTTGTCCCTGGTTTCAACGAGAAAACACACGTCCAACTCAGTTTGCCTGTTTTACAGGTTCGCGACGTGCTCGTACGTGGCTTTGGAGACTCCGTGGAGGAGGTCTTATCAGAGGCACGTCAACA…
>ONT_C4487_15_C4487_15/ARTIC/medaka MN908947.3	NNNNNNNNNNNNNNNNNNNNNNNNNNNNNNNNNNNNNNNNNNNNNNNNNNNNNNAGATCTGTTCTCTAAACGAACTTTAAAATCTGTGTGGCTGTCACTCGGCTGCATGCTTAGTGCACTCACGCAGTATAATTAATAACTAATTACTGTCGTTGACAGGACACGAGTAACTCGTCTATCTTCTGCAGGCTGCTTACGGTTTCGTCCGTGTTGCAGCCGATCATCAGCACATCTAGGTTTTGTCCGGGTGTGACCGAAAGGTAAGATGGAGAGCCTTGTCCCTGGTTTCAACGAGAAAACACACGTCCAACTCAGTTTGCCTGTTTTACAGGTTCGCGACGTGCTCGTACGTGGCTTTGGAGACTCCGTGGAGGAGGTCTTATCAGAGGCACGTCAACA…
>ONT_C5076_09_C5076_09/ARTIC/medaka MN908947.3	NNNNNNNNNNNNNNNNNNNNNNNNNNNNNNNNNNNNNNNNNNNNNNNNNNNNNNAGATCTGTTCTCTAAACGAACTTTAAAATCTGTGTGGCTGTCACTCGGCTGCATGCTTAGTGCACTCACGCAGTATAATTAATAACTAATTACTGTCGTTGACAGGACACGAGTAACTCGTCTATCTTCTGCAGGCTGCTTACGGTTTCGTCCGTGTTGCAGCCGATCATCAGCACATCTAGGTTTTGTCCGGGTGTGACCGAAAGGTAAGATGGAGAGCCTTGTCCCTGGTTTCAACGAGAAAACACACGTCCAACTCAGTTTGCCTGTTTTACAGGTTCGCGACGTGCTCGTACGTGGCTTTGGAGACTCCGTGGAGGAGGTCTTATCAGAGGCACGTCAACA…
>ONT_C5102_01_C5102_01/ARTIC/medaka MN908947.3	NNNNNNNNNNNNNNNNNNNNNNNNNNNNNNNNNNNNNNNNNNNNNNNNNNNNNNAGATCTGTTCTCTAAACGAACTTTAAAATCTGTGTGGCTGTCACTCGGCTGCATGCTTAGTGCACTCACGCAGTATAATTAATAACTAATTACTGTCGTTGACAGGACACGAGTAACTCGTCTATCTTCTGCAGGCTGCTTACGGTTTCGTCCGTGTTGCAGCCGATCATCAGCACATCTAGGTTTTGTCCGGGTGTGACCGAAAGGTAAGATGGAGAGCCTTGTCCCTGGTTTCAACGAGAAAACACACGTCCAACTTAGTTTGCCTGTTTTACAGGTTCGCGACGTGCTCGTACGTGGCTTTGGAGACTCCGTGGAGGAGGTCTTATCAGAGGCACGTCAACA…
>ONT_C5107_18_C5107_18/ARTIC/medaka MN908947.3	NNNNNNNNNNNNNNNNNNNNNNNNNNNNNNNNNNNNNNNNNNNNNNNNNNNNNNAGATCTGTTCTCTAAACGAACTTTAAAATCTGTGTGGCTGTCACTCGGCTGCATGCTTAGTGCACTCACGCAGTATAATTAATAACTAATTACTGTCGTTGACAGGACACGAGTAACTCGTCTATCTTCTGCAGGCTGCTTACGGTTTCGTCCGTGTTGCAGCCGATCATCAGCACATCTAGGTTTTGTCCGGGTGTGACCGAAAGGTAAGATGGAGAGCCTTGTCCCTGGTTTCAACGAGAAAACACACGTCCAACTNAGTTTGCCTGTTTTACAGGTTCGCGACGTGCTCGTACGTGGCTTTGGAGACTCCGTGGAGGAGGTCTTATCAGAGGCACGTCAACA…
>ONT_C5108_10_C5108_10/ARTIC/medaka MN908947.3	NNNNNNNNNNNNNNNNNNNNNNNNNNNNNNNNNNNNNNNNNNNNNNNNNNNNNNAGATCTGTTCTCTAAACGAACTTTAAAATCTGTGTGGCTGTCACTCGGCTGCATGCTTAGTGCACTCACGCAGTATAATTAATAACTAATTACTGTCGTTGACAGGACACGAGTAACTCGTCTATCTTCTGCAGGCTGCTTACGGTTTCGTCCGTGTTGCAGCCGATCATCAGCACATCTAGGTTTTGTCCGGGTGTGACCGAAAGGTAAGATGGAGAGCCTTGTCCCTGGTTTCAACGAGAAAACACACGTCCAACTCAGTTTGCCTGTTTTACAGGTTCGCGACGTGCTCGTACGTGGCTTTGGAGACTCCGTGGAGGAGGTCTTATCAGAGGCACGTCAACA…
>ONT_C5180_03_C5180_03/ARTIC/medaka MN908947.3	NNNNNNNNNNNNNNNNNNNNNNNNNNNNNNNNNNNNNNNNNNNNNNNNNNNNNNAGATCTGTTCTCTAAACGAACTTTAAAATCTGTGTGGCTGTCACTCGGCTGCATGCTTAGTGCACTCACGCAGTATAATTAATAACTAATTACTGTCGTTGACAGGACACGAGTAACTCGTCTATCTTCTGCAGGCTGCTTACGGTTTCGTCCGTGTTGCAGCCGATCATCAGCACATCTAGGTTTTGTCCGGGTGTGACCGAAAGGTAAGATGGAGAGCCTTGTCCCTGGTTTCAACGAGAAAACACACGTCCAACTNAGTTTGCCTGTTTTACAGGTTCGCGACGTGCTCGTACGTGGCTTTGGAGACTCCGTGGAGGAGGTCTTATCAGAGGCACGTCAACA…
>ONT_C5184_11_C5184_11/ARTIC/medaka MN908947.3	NNNNNNNNNNNNNNNNNNNNNNNNNNNNNNNNNNNNNNNNNNNNNNNNNNNNNNAGATCTGTTCTCTAAACGAACTTTAAAATCTGTGTGGCTGTCACTCGGCTGCATGCTTAGTGCACTCACGCAGTATAATTAATAACTAATTACTGTCGTTGACAGGACACGAGTAACTCGTCTATCTTCTGCAGGCTGCTTACGGTTTCGTCCGTGTTGCAGCCGATCATCAGCACATCTAGGTTTTGTCCGGGTGTGACCGAAAGGTAAGATGGAGAGCCTTGTCCCTGGTTTCAACGAGAAAACACACGTCCAACTNAGTTTGCCTGTTTTACAGGTTCGCGACGTGCTCGTACGTGGCTTTGGAGACTCCGTGGAGGAGGTCTTATCAGAGGCACGTCAACA…
>ONT_C5895_22_C5895_22/ARTIC/medaka MN908947.3	NNNNNNNNNNNNNNNNNNNNNNNNNNNNNNNNNNNNNNNNNNNNNNNNNNNNNNAGATCTGTTCTCTAAACGAACTTTAAAATCTGTGTGGCTGTCACTCGGCTGCATGCTTAGTGCACTCACGCAGTATAATTAATAACTAATTACTGTCGTTGACAGGACACGAGTAACTCGTCTATCTTCTGCAGGCTGCTTACGGTTTCGTCCGTGTTGCAGCCGATCATCAGCACATCTAGGTTTTGTCCGGGTGTGACCGAAAGGTAAGATGGAGAGCCTTGTCCCTGGTTTCAACGAGAAAACACACGTCCAACTNAGTTTGCCTGTTTTACAGGTTCGCGACGTGCTCGTACGTGGCTTTGGAGACTCCGTGGAGGAGGTCTTATCAGAGGCACGTCAACA…
>ONT_C5911_16_C5911_16/ARTIC/medaka MN908947.3	NNNNNNNNNNNNNNNNNNNNNNNNNNNNNNNNNNNNNNNNNNNNNNNNNNNNNNAGATCTGTTCTCTAAACGAACTTTAAAATCTGTGTGGCTGTCACTCGGCTGCATGCTTAGTGCACTCACGCAGTATAATTAATAACTAATTACTGTCGTTGACAGGACACGAGTAACTCGTCTATCTTCTGCAGGCTGCTTACGGTTTCGTCCGTGTTGCAGCCGATCATCAGCACATCTAGGTTTTGTCCGGGTGTGACCGAAAGGTAAGATGGAGAGCCTTGTCCCTGGTTTCAACGAGAAAACACACGTCCAACTCAGTTTGCCTGTTTTACAGGTTCGCGACGTGCTCGTACGTGGCTTTGGAGACTCCGTGGAGGAGGTCTTATCAGAGGCACGTCAACA…
>ONT_C5926_05_C5926_05/ARTIC/medaka MN908947.3	NNNNNNNNNNNNNNNNNNNNNNNNNNNNNNNNNNNNNNNNNNNNNNNNNNNNNNAGATCTGTTCTCTAAACGAACTTTAAAATCTGTGTGGCTGTCACTCGGCTGCATGCTTAGTGCACTCACGCAGTATAATTAATAACTAATTACTGTCGTTGACAGGACACGAGTAACTCGTCTATCTTCTGCAGGCTGCTTACGGTTTCGTCCGTGTTGCAGCCGATCATCAGCACATCTAGGTTTTGTCCGGGTGTGACCGAAAGGTAAGATGGAGAGCCTTGTCCCTGGTTTCAACGAGAAAACACACGTCCAACTTAGTTTGCCTGTTTTACAGGTTCGCGACGTGCTCGTACGTGGCTTTGGAGACTCCGTGGAGGAGGTCTTATCAGAGGCACGTCAACA…
>ONT_C5928_21_C5928_21/ARTIC/medaka MN908947.3	NNNNNNNNNNNNNNNNNNNNNNNNNNNNNNNNNNNNNNNNNNNNNNNNNNNNNNAGATCTGTTCTCTAAACGAACTTTAAAATCTGTGTGGCTGTCACTCGGCTGCATGCTTAGTGCACTCACGCAGTATAATTAATAACTAATTACTGTCGTTGACAGGACACGAGTAACTCGTCTATCTTCTGCAGGCTGCTTACGGTTTCGTCCGTGTTGCAGCCGATCATCAGCACATCTAGGTTTTGTCCGGGTGTGACCGAAAGGTAAGATGGAGAGCCTTGTCCCTGGTTTCAACGAGAAAACACACGTCCAACTCAGTTTGCCTGTTTTACAGGTTCGCGACGTGCTCGTACGTGGCTTTGGAGACTCCGTGGAGGAGGTCTTATCAGAGGCACGTCAACA…
>ONT_C6323_13_C6323_13/ARTIC/medaka MN908947.3	NNNNNNNNNNNNNNNNNNNNNNNNNNNNNNNNNNNNNNNNNNNNNNNNNNNNNNAGATCTGTTCTCTAAACGAACTTTAAAATCTGTGTGGCTGTCACTCGGCTGCATGCTTAGTGCACTCACGCAGTATAATTAATAACTAATTACTGTCGTTGACAGGACACGAGTAACTCGTCTATCTTCTGCAGGCTGCTTACGGTTTCGTCCGTGTTGCAGCCGATCATCAGCACATCTAGGTTTTGTCCGGGTGTGACCGAAAGGTAAGATGGAGAGCCTTGTCCCTGGTTTCAACGAGAAAACACACGTCCAACTCAGTTTGCCTGTTTTACAGGTTCGCGACGTGCTCGTACGTGGCTTTGGAGACTCCGTGGAGGAGGTCTTATCAGAGGCACGTCAACA…
>ONT_C6337_08_C6337_08/ARTIC/medaka MN908947.3	NNNNNNNNNNNNNNNNNNNNNNNNNNNNNNNNNNNNNNNNNNNNNNNNNNNNNNAGATCTGTTCTCTAAACGAACTTTAAAATCTGTGTGGCTGTCACTCGGCTGCATGCTTAGTGCACTCACGCAGTATAATTAATAACTAATTACTGTCGTTGACAGGACACGAGTAACTCGTCTATCTTCTGCAGGCTGCTTACGGTTTCGTCCGTGTTGCAGCCGATCATCAGCACATCTAGGTTTTGTCCGGGTGTGACCGAAAGGTAAGATGGAGAGCCTTGTCCCTGGTTTCAACGAGAAAACACACGTCCAACTNAGTTTGCCTGTTTTACAGGTTCGCGACGTGCTCGTACGTGGCTTTGGAGACTCCGTGGAGGAGGTCTTATCAGAGGCACGTCAACA…
>ONT_C6342_17_C6342_17/ARTIC/medaka MN908947.3	NNNNNNNNNNNNNNNNNNNNNNNNNNNNNNNNNNNNNNNNNNNNNNNNNNNNNNAGATCTGTTCTCTAAACGAACTTTAAAATCTGTGTGGCTGTCACTCGGCTGCATGCTTAGTGCACTCACGCAGTATAATTAATAACTAATTACTGTCGTTGACAGGACACGAGTAACTCGTCTATCTTCTGCAGGCTGCTTACGGTTTCGTCCGTGTTGCAGCCGATCATCAGCACATCTAGGTTTTGTCCGGGTGTGACCGAAAGGTAAGATGGAGAGCCTTGTCCCTGGTTTCAACGAGAAAACACACGTCCAACTCAGTTTGCCTGTTTTACAGGTTCGCGACGTGCTCGTACGTGGCTTTGGAGACTCCGTGGAGGAGGTCTTATCAGAGGCACGTCAACA…
>ONT_C6343_23_C6343_23/ARTIC/medaka MN908947.3	NNNNNNNNNNNNNNNNNNNNNNNNNNNNNNNNNNNNNNNNNNNNNNNNNNNNNNAGATCTGTTCTCTAAACGAACTTTAAAATCTGTGTGGCTGTCACTCGGCTGCATGCTTAGTGCACTCACGCAGTATAATTAATAACTAATTACTGTCGTTGACAGGACACGAGTAACTCGTCTATCTTCTGCAGGCTGCTTACGGTTTCGTCCGTGTTGCAGCCGATCATCAGCACATCTAGGTTTTGTCCGGGTGTGACCGAAAGGTAAGATGGAGAGCCTTGTCCCTGGTTTCAACGAGAAAACACACGTCCAACTCAGTTTGCCTGTTTTACAGGTTCGCGACGTGCTCGTACGTGGCTTTGGAGACTCCGTGGAGGAGGTCTTATCAGAGGCACGTCAACA…
>ONT_C6348_24_C6348_24/ARTIC/medaka MN908947.3	NNNNNNNNNNNNNNNNNNNNNNNNNNNNNNNNNNNNNNNNNNNNNNNNNNNNNNAGATCTGTTCTCTAAACGAACTTTAAAATCTGTGTGGCTGTCACTCGGCTGCATGCTTAGTGCACTCACGCAGTATAATTAATAACTAATTACTGTCGTTGACAGGACACGAGTAACTCGTCTATCTTCTGCAGGCTGCTTACGGTTTCGTCCGTGTTGCAGCCGATCATCAGCACATCTAGGTTTTGTCCGGGTGTGACCGAAAGGTAAGATGGAGAGCCTTGTCCCTGGTTTCAACGAGAAAACACACGTCCAACTCAGTTTGCCTGTTTTACAGGTTCGCGACGTGCTCGTACGTGGCTTTGGAGACTCCGTGGAGGAGGTCTTATCAGAGGCACGTCAACA…
>ONT_C6354_06_C6354_06/ARTIC/medaka MN908947.3	NNNNNNNNNNNNNNNNNNNNNNNNNNNNNNNNNNNNNNNNNNNNNNNNNNNNNNAGATCTGTTCTCTAAACGAACTTTAAAATCTGTGTGGCTGTCACTCGGCTGCATGCTTAGTGCACTCACGCAGTATAATTAATAACTAATTACTGTCGTTGACAGGACACGAGTAACTCGTCTATCTTCTGCAGGCTGCTTACGGTTTCGTCCGTGTTGCAGCCGATCATCAGCACATCTAGGTTTTGTCCGGGTGTGACCGAAAGGTAAGATGGAGAGCCTTGTCCCTGGTTTCAACGAGAAAACACACGTCCAACTTAGTTTGCCTGTTTTACAGGTTCGCGACGTGCTCGTACGTGGCTTTGGAGACTCCGTGGAGGAGGTCTTATCAGAGGCACGTCAACA…
>ONT_C6361_07_C6361_07/ARTIC/medaka MN908947.3	NNNNNNNNNNNNNNNNNNNNNNNNNNNNNNNNNNNNNNNNNNNNNNNNNNNNNNAGATCTGTTCTCTAAACGAACTTTAAAATCTGTGTGGCTGTCACTCGGCTGCATGCTTAGTGCACTCACGCAGTATAATTAATAACTAATTACTGTCGTTGACAGGACACGAGTAACTCGTCTATCTTCTGCAGGCTGCTTACGGTTTCGTCCGTGTTGCAGCCGATCATCAGCACATCTAGGTTTTGTCCGGGTGTGACCGAAAGGTAAGATGGAGAGCCTTGTCCCTGGTTTCAACGAGAAAACACACGTCCAACTTAGTTTGCCTGTTTTACAGGTTCGCGACGTGCTCGTACGTGGCTTTGGAGACTCCGTGGAGGAGGTCTTATCAGAGGCACGTCAACA…
>ONT_C6393_14_C6393_14/ARTIC/medaka MN908947.3	NNNNNNNNNNNNNNNNNNNNNNNNNNNNNNNNNNNNNNNNNNNNNNNNNNNNNNAGATCTGTTCTCTAAACGAACTTTAAAATCTGTGTGGCTGTCACTCGGCTGCATGCTTAGTGCACTCACGCAGTATAATTAATAACTAATTACTGTCGTTGACAGGACACGAGTAACTCGTCTATCTTCTGCAGGCTGCTTACGGTTTCGTCCGTGTTGCAGCCGATCATCAGCACATCTAGGTTTTGTCCGGGTGTGACCGAAAGGTAAGATGGAGAGCCTTGTCCCTGGTTTCAACGAGAAAACACACGTCCAACTCAGTTTGCCTGTTTTACAGGTTCGCGACGTGCTCGTACGTGGCTTTGGAGACTCCGTGGAGGAGGTCTTATCAGAGGCACGTCAACA…
>ONT_C6402_20_C6402_20/ARTIC/medaka MN908947.3	NNNNNNNNNNNNNNNNNNNNNNNNNNNNNNNNNNNNNNNNNNNNNNNNNNNNNNAGATCTGTTCTCTAAACGAACTTTAAAATCTGTGTGGCTGTCACTCGGCTGCATGCTTAGTGCACTCACGCAGTATAATTAATAACTAATTACTGTCGTTGACAGGACACGAGTAACTCGTCTATCTTCTGCAGGCTGCTTACGGTTTCGTCCGTGTTGCAGCCGATCATCAGCACATCTAGGTTTTGTCCGGGTGTGACCGAAAGGTAAGATGGAGAGCCTTGTCCCTGGTTTCAACGAGAAAACACACGTCCAACTCAGTTTGCCTGTTTTACAGGTTCGCGACGTGCTCGTACGTGGCTTTGGAGACTCCGTGGAGGAGGTCTTATCAGAGGCACGTCAACA…
>ONT_C6463_02_C6463_02/ARTIC/medaka MN908947.3	NNNNNNNNNNNNNNNNNNNNNNNNNNNNNNNNNNNNNNNNNNNNNNNNNNNNNNAGATCTGTTCTCTAAACGAACTTTAAAATCTGTGTGGCTGTCACTCGGCTGCATGCTTAGTGCACTCACGCAGTATAATTAATAACTAATTACTGTCGTTGACAGGACACGAGTAACTCGTCTATCTTCTGCAGGCTGCTTACGGTTTCGTCCGTGTTGCAGCCGATCATCAGCACATCTAGGTTTTGTCCGGGTGTGACCGAAAGGTAAGATGGAGAGCCTTGTCCCTGGTTTCAACGAGAAAACACACGTCCAACTNAGTTTGCCTGTTTTACAGGTTCGCGACGTGCTCGTACGTGGCTTTGGAGACTCCGTGGAGGAGGTCTTATCAGAGGCACGTCAACA…
>ONT_C6468_19_C6468_19/ARTIC/medaka MN908947.3	NNNNNNNNNNNNNNNNNNNNNNNNNNNNNNNNNNNNNNNNNNNNNNNNNNNNNNAGATCTGTTCTCTAAACGAACTTTAAAATCTGTGTGGCTGTCACTCGGCTGCATGCTTAGTGCACTCACGCAGTATAATTAATAACTAATTACTGTCGTTGACAGGACACGAGTAACTCGTCTATCTTCTGCAGGCTGCTTACGGTTTCGTCCGTGTTGCAGCCGATCATCAGCACATCTAGGTTTTGTCCGGGTGTGACCGAAAGGTAAGATGGAGAGCCTTGTCCCTGGTTTCAACGAGAAAACACACGTCCAACTNAGTTTGCCTGTTTTACAGGTTCGCGACGTGCTCGTACGTGGCTTTGGAGACTCCGTGGAGGAGGTCTTATCAGAGGCACGTCAACA…
>ONT_C6476_18_C6476_18/ARTIC/medaka MN908947.3	NNNNNNNNNNNNNNNNNNNNNNNNNNNNNNNNNNNNNNNNNNNNNNNNNNNNNNAGATCTGTTCTCTAAACGAACTTTAAAATCTGTGTGGCTGTCACTCGGCTGCATGCTTAGTGCACTCACGCAGTATAATTAATAACTAATTACTGTCGTTGACAGGACACGAGTAACTCGTCTATCTTCTGCAGGCTGCTTACGGTTTCGTCCGTGTTGCAGCCGATCATCAGCACATCTAGGTTTTGTCCGGGTGTGACCGAAAGGTAAGATGGAGAGCCTTGTCCCTGGTTTCAACGAGAAAACACACGTCCAACTNAGTTTGCCTGTTTTACAGGTTCGCGACGTGCTCGTACGTGGCTTTGGAGACTCCGTGGAGGAGGTCTTATCAGAGGCACGTCAACA…
>ONT_C6480_13_C6480_13/ARTIC/medaka MN908947.3	NNNNNNNNNNNNNNNNNNNNNNNNNNNNNNNNNNNNNNNNNNNNNNNNNNNNNNAGATCTGTTCTCTAAACGAACTTTAAAATCTGTGTGGCTGTCACTCGGCTGCATGCTTAGTGCACTCACGCAGTATAATTAATAACTAATTACTGTCGTTGACAGGACACGAGTAACTCGTCTATCTTCTGCAGGCTGCTTACGGTTTCGTCCGTGTTGCAGCCGATCATCAGCACATCTAGGTTTTGTCCGGGTGTGACCGAAAGGTAAGATGGAGAGCCTTGTCCCTGGTTTCAACGAGAAAACACACGTCCAACTCAGTTTGCCTGTTTTACAGGTTCGCGACGTGCTCGTACGTGGCTTTGGAGACTCCGTGGAGGAGGTCTTATCAGAGGCACGTCAACA…
>ONT_C6489_17_C6489_17/ARTIC/medaka MN908947.3	NNNNNNNNNNNNNNNNNNNNNNNNNNNNNNNNNNNNNNNNNNNNNNNNNNNNNNAGATCTGTTCTCTAAACGAACTTTAAAATCTGTGTGGCTGTCACTCGGCTGCATGCTTAGTGCACTCACGCAGTATAATTAATAACTAATTACTGTCGTTGACAGGACACGAGTAACTCGTCTATCTTCTGCAGGCTGCTTACGGTTTCGTCCGTGTTGCAGCCGATCATCAGCACATCTAGGTTTTGTCCGGGTGTGACCGAAAGGTAAGATGGAGAGCCTTGTCCCTGGTTTCAACGAGAAAACACACGTCCAACTCAGTTTGCCTGTTTTACAGGTTCGCGACGTGCTCGTACGTGGCTTTGGAGACTCCGTGGAGGAGGTCTTATCAGAGGCACGTCAACA…
>ONT_C6515_23_C6515_23/ARTIC/medaka MN908947.3	NNNNNNNNNNNNNNNNNNNNNNNNNNNNNNNNNNNNNNNNNNNNNNNNNNNNNNAGATCTGTTCTCTAAACGAACTTTAAAATCTGTGTGGCTGTCACTCGGCTGCATGCTTAGTGCACTCACGCAGTATAATTAATAACTAATTACTGTCGTTGACAGGACACGAGTAACTCGTCTATCTTCTGCAGGCTGCTTACGGTTTCGTCCGTGTTGCAGCCGATCATCAGCACATCTAGGTTTTGTCCGGGTGTGACCGAAAGGTAAGATGGAGAGCCTTGTCCCTGGTTTCAACGAGAAAACACACGTCCAACTCAGTTTGCCTGTTTTACAGGTTCGCGACGTGCTCGTACGTGGCTTTGGAGACTCCGTGGAGGAGGTCTTATCAGAGGCACGTCAACA…
>ONT_C673_file_C673_file/ARTIC/medaka MN908947.3	NNNNNNNNNNNNNNNNNNNNNNNNNNNNNNNNNNNNNNNNNNNNNNNNNNNNNNAGATCTGTTCTCTAAACGAACTTTAAAATCTGTGTGGCTGTCACTCGGCTGCATGCTTAGTGCACTCACGCAGTATAATTAATAACTAATTACTGTCGTTGACAGGACACGAGTAACTCGTCTATCTTCTGCAGGCTGCTTACGGTTTCGTCCGTGTTGCAGCCGATCATCAGCACATCTAGGTTTTGTCCGGGTGTGACCGAAAGGTAAGATGGAGAGCCTTGTCCCTGGTTTCAACGAGAAAACACACGTCCAACTCAGTTTGCCTGTTTTACAGGTTCGCGACGTGCTCGTACGTGGCTTTGGAGACTCCGTGGAGGAGGTCTTATCAGAGGCACGTCAACA…
>ONT_C687_file_C687_file/ARTIC/medaka MN908947.3	NNNNNNNNNNNNNNNNNNNNNNNNNNNNNNNNNNNNNNNNNNNNNNNNNNNNNNAGATCTGTTCTCTAAACGAACTTTAAAATCTGTGTGGCTGTCACTCGGCTGCATGCTTAGTGCACTCACGCAGTATAATTAATAACTAATTACTGTCGTTGACAGGACACGAGTAACTCGTCTATCTTCTGCAGGCTGCTTACGGTTTCGTCCGTGTTGCAGCCGATCATCAGCACATCTAGGTTTTGTCCGGGTGTGACCGAAAGGTAAGATGGAGAGCCTTGTCCCTGGTTTCAACGAGAAAACACACGTCCAACTCAGTTTGCCTGTTTTACAGGTTCGCGACGTGCTCGTACGTGGCTTTGGAGACTCCGTGGAGGAGGTCTTATCAGAGGCACGTCAACA…
>ONT_C739_file_C739_file/ARTIC/medaka MN908947.3	NNNNNNNNNNNNNNNNNNNNNNNNNNNNNNNNNNNNNNNNNNNNNNNNNNNNNNAGATCTGTTCTCTAAACGAACTTTAAAATCTGTGTGGCTGTCACTCGGCTGCATGCTTAGTGCACTCACGCAGTATAATTAATAACTAATTACTGTCGTTGACAGGACACGAGTAACTCGTCTATCTTCTGCAGGCTGCTTACGGTTTCGTCCGTGTTGCAGCCGATCATCAGCACATCTAGGTTTTGTCCGGGTGTGACCGAAAGGTAAGATGGAGAGCCTTGTCCCTGGTTTCAACGAGAAAACACACGTCCAACTCAGTTTGCCTGTTTTACAGGTTCGCGACGTGCTCGTACGTGGCTTTGGAGACTCCGTGGAGGAGGTCTTATCAGAGGCACGTCAACA…
>ONT_C946_file_C946_file/ARTIC/medaka MN908947.3	NNNNNNNNNNNNNNNNNNNNNNNNNNNNNNNNNNNNNNNNNNNNNNNNNNNNNNAGATCTGTTCTCTAAACGAACTTTAAAATCTGTGTGGCTGTCACTCGGCTGCATGCTTAGTGCACTCACGCAGTATAATTAATAACTAATTACTGTCGTTGACAGGACACGAGTAACTCGTCTATCTTCTGCAGGCTGCTTACGGTTTCGTCCGTGTTGCAGCCGATCATCAGCACATCTAGGTTTTGTCCGGGTGTGACCGAAAGGTAAGATGGAGAGCCTTGTCCCTGGTTTCAACGAGAAAACACACGTCCAACTCAGTTTGCCTGTTTTACAGGTTCGCGACGTGCTCGTACGTGGCTTTGGAGACTCCGTGGAGGAGGTCTTATCAGAGGCACGTCAACA…
>ONT_C961_file_C961_file/ARTIC/medaka MN908947.3	NNNNNNNNNNNNNNNNNNNNNNNNNNNNNNNNNNNNNNNNNNNNNNNNNNNNNNAGATCTGTTCTCTAAACGAACTTTAAAATCTGTGTGGCTGTCACTCGGCTGCATGCTTAGTGCACTCACGCAGTATAATTAATAACTAATTACTGTCGTTGACAGGACACGAGTAACTCGTCTATCTTCTGCAGGCTGCTTACGGTTTCGTCCGTGTTGCAGCCGATCATCAGCACATCTAGGTTTTGTCCGGGTGTGACCGAAAGGTAAGATGGAGAGCCTTGTCCCTGGTTTCAACGAGAAAACACACGTCCAACTTAGTTTGCCTGTTTTACAGGTTCGCGACGTGCTCGTACGTGGCTTTGGAGACTCCGTGGAGGAGGTCTTATCAGAGGCACGTCAACA…
>ONT_C980_file_C980_file/ARTIC/medaka MN908947.3	NNNNNNNNNNNNNNNNNNNNNNNNNNNNNNNNNNNNNNNNNNNNNNNNNNNNNNAGATCTGTTCTCTAAACGAACTTTAAAATCTGTGTGGCTGTCACTCGGCTGCATGCTTAGTGCACTCACGCAGTATAATTAATAACTAATTACTGTCGTTGACAGGACACGAGTAACTCGTCTATCTTCTGCAGGCTGCTTACGGTTTCGTCCGTGTTGCAGCCGATCATCAGCACATCTAGGTTTTGTCCGGGTGTGACCGAAAGGTAAGATGGAGAGCCTTGTCCCTGGTTTCAACGAGAAAACACACGTCCAACTTAGTTTGCCTGTTTTACAGGTTCGCGACGTGCTCGTACGTGGCTTTGGAGACTCCGTGGAGGAGGTCTTATCAGAGGCACGTCAACA…
>ONT_N4917_file_N4917_file/ARTIC/medaka MN908947.3	NNNNNNNNNNNNNNNNNNNNNNNNNNNNNNNNNNNNNNNNNNNNNNNNNNNNNNAGATCTGTTCTCTAAACGAACTTTAAAATCTGTGTGGCTGTCACTCGGCTGCATGCTTAGTGCACTCACGCAGTATAATTAATAACTAATTACTGTCGTTGACAGGACACGAGTAACTCGTCTATCTTCTGCAGGCTGCTTACGGTTTCGTCCGTGTTGCAGCCGATCATCAGCACATCTAGGTTTCGTCCGGGTGTGACCGAAAGGTAAGATGGAGAGCCTTGTCCCTGGTTTCAACGAGAAAACACACGTCCAACTCAGTTTGCCTGTTTTACAGGTTCGCGACGTGCTCGTACGTGGCTTTGGAGACTCCGTGGAGGAGGTCTTATCAGAGGCACGTCAACA…
>ONT_N4966_file_N4966_file/ARTIC/medaka MN908947.3	NNNNNNNNNNNNNNNNNNNNNNNNNNNNNNNNNNNNNNNNNNNNNNNNNNNNNNAGATCTGTTCTCTAAACGAACTTTAAAATCTGTGTGGCTGTCACTCGGCTGCATGCTTAGTGCACTCACGCAGTATAATTAATAACTAATTACTGTCGTTGACAGGACACGAGTAACTCGTCTATCTTCTGCAGGCTGCTTACGGTTTCGTCCGTGTTGCAGCCGATCATCAGCACATCTAGGTTTTGTCCGGGTGTGACCGAAAGGTAAGATGGAGAGCCTTGTCCCTGGTTTCAACGAGAAAACACACGTCCAACTCAGTTTGCCTGTTTTACAGGTTCGCGACGTGCTCGTACGTGGCTTTGGAGACTCCGTGGAGGAGGTCTTATCAGAGGCACGTCAACA…
>ONT_N5059_file_N5059_file/ARTIC/medaka MN908947.3	NNNNNNNNNNNNNNNNNNNNNNNNNNNNNNNNNNNNNNNNNNNNNNNNNNNNNNAGATCTGTTCTCTAAACGAACTTTAAAATCTGTGTGGCTGTCACTCGGCTGCATGCTTAGTGCACTCACGCAGTATAATTAATAACTAATTACTGTCGTTGACAGGACACGAGTAACTCGTCTATCTTCTGCAGGCTGCTTACGGTTTCGTCCGTGTTGCAGCCGATCATCAGCACATCTAGGTTTTGTCCGGGTGTGACCGAAAGGTAAGATGGAGAGCCTTGTCCCTGGTTTCAACGAGAAAACACACGTCCAACTTAGTTTGCCTGTTTTACAGGTTCGCGACGTGCTCGTACGTGGCTTTGGAGACTCCGTGGAGGAGGTCTTATCANNNNNNNNNNNNNN…
>ONT_N5196_file_N5196_file/ARTIC/medaka MN908947.3	NNNNNNNNNNNNNNNNNNNNNNNNNNNNNNNNNNNNNNNNNNNNNNNNNNNNNNAGATCTGTTCTCTAAACGAACTTTAAAATCTGTGTGGCTGTCACTCGGCTGCATGCTTAGTGCACTCACGCAGTATAATTAATAACTAATTACTGTCGTTGACAGGACACGAGTAACTCGTCTATCTTCTGCAGGCTGCTTACGGTTTCGTCCGTGTTGCAGCCGATCATCAGCACATCTAGGTTTTGTCCGGGTGTGACCGAAAGGTAAGATGGAGAGCCTTGTCCCTGGTTTCAACGAGAAAACACACGTCCAACTCAGTTTGCCTGTTTTACAGGTTCGCGACGTGCTCGTACGTGGCTTTGGAGACTCCGTGGAGGAGGTCTTATCAGAGGCACGTCAACA…
>ONT_N5198_file_N5198_file/ARTIC/medaka MN908947.3	NNNNNNNNNNNNNNNNNNNNNNNNNNNNNNNNNNNNNNNNNNNNNNNNNNNNNNAGATCTGTTCTCTAAACGAACTTTAAAATCTGTGTGGCTGTCACTCGGCTGCATGCTTAGTGCACTCACGCAGTATAATTAATAACTAATTACTGTCGTTGACAGGACACGAGTAACTCGTCTATCTTCTGCAGGCTGCTTACGGTTTCGTCCGTGTTGCAGCCGATCATCAGCACATCTAGGTTTTGTCCGGGTGTGACCGAAAGGTAAGATGGAGAGCCTTGTCCCTGGTTTCAACGAGAAAACACACGTCCAACTCAGTTTGCCTGTTTTACAGGTTCGCGACGTGCTCGTACGTGGCTTTGGAGACTCCGTGGAGGAGGTCTTATCAGAGGCACGTCAACA…
>ONT_N5203_file_N5203_file/ARTIC/medaka MN908947.3	NNNNNNNNNNNNNNNNNNNNNNNNNNNNNNNNNNNNNNNNNNNNNNNNNNNNNNAGATCTGTTCTCTAAACGAACTTTAAAATCTGTGTGGCTGTCACTCGGCTGCATGCTTAGTGCACTCACGCAGTATAATTAATAACTAATTACTGTCGTTGACAGGACACGAGTAACTCGTCTATCTTCTGCAGGCTGCTTACGGTTTCGTCCGTGTTGCAGCCGATCATCAGCACATCTAGGTTTTGTCCGGGTGTGACCGAAAGGTAAGATGGAGAGCCTTGTCCCTGGTTTCAACGAGAAAACACACGTCCAACTTAGTTTGCCTGTTTTACAGGTTCGCGACGTGCTCGTACGTGGCTTTGGAGACTCCGTGGAGGAGGTCTTATCAGAGGCACGTCAACA…
>ONT_N5338_file_N5338_file/ARTIC/medaka MN908947.3	NNNNNNNNNNNNNNNNNNNNNNNNNNNNNNNNNNNNNNNNNNNNNNNNNNNNNNAGATCTGTTCTCTAAACGAACTTTAAAATCTGTGTGGCTGTCACTCGGCTGCATGCTTAGTGCACTCACGCAGTATAATTAATAACTAATTACTGTCGTTGACAGGACACGAGTAACTCGTCTATCTTCTGCAGGCTGCTTACGGTTTCGTCCGTGTTGCAGCCGATCATCAGCACATCTAGGTTTTGTCCGGGTGTGACCGAAAGGTAAGATGGAGAGCCTTGTCCCTGGTTTCAACGAGAAAACACACGTCCAACTTAGTTTGCCTGTTTTACAGGTTCGCGACGTGCTCGTACGTGGCTTTGGAGACTCCGTGGAGGAGGTCTTATCAGAGGCACGTCAACA…
>ONT_N5339_file_N5339_file/ARTIC/medaka MN908947.3	NNNNNNNNNNNNNNNNNNNNNNNNNNNNNNNNNNNNNNNNNNNNNNNNNNNNNNAGATCTGTTCTCTAAACGAACTTTAAAATCTGTGTGGCTGTCACTCGGCTGCATGCTTAGTGCACTCACGCAGTATAATTAATAACTAATTACTGTCGTTGACAGGACACGAGTAACTCGTCTATCTTCTGCAGGCTGCTTACGGTTTCGTCCGTGTTGCAGCCGATCATCAGCACATCTAGGTTTTGTCCGGGTGTGACCGAAAGGTAAGATGGAGAGCCTTGTCCCTGGTTTCAACGAGAAAACACACGTCCAACTCAGTTTGCCTGTTTTACAGGTTCGCGACGTGCTCGTACGTGGCTTTGGAGACTCCGTGGAGGAGGTCTTATCAGAGGCACGTCAACA…
>ONT_N5341_file_N5341_file/ARTIC/medaka MN908947.3	NNNNNNNNNNNNNNNNNNNNNNNNNNNNNNNNNNNNNNNNNNNNNNNNNNNNNNAGATCTGTTCTCTAAACGAACTTTAAAATCTGTGTGGCTGTCACTCGGCTGCATGCTTAGTGCACTCACGCAGTATAATTAATAACTAATTACTGTCGTTGACAGGACACGAGTAACTCGTCTATCTTCTGCAGGCTGCTTACGGTTTCGTCCGTGTTGCAGCCGATCATCAGCACATCTAGGTTTNGTCCGGGTGTGACCGAAAGGTAAGATGGAGAGCCTTGTCCCTGGTTTCAACGAGAAAACACACGTCCAACTCAGTTTGCCTGTTTTACAGGTTCGCGACGTGCTCGTACGTGGCTTTGGAGACTCCGTGGAGGAGGTCTTATCAGAGGCACGTCAACA…
>ONT_N5349_file_N5349_file/ARTIC/medaka MN908947.3	NNNNNNNNNNNNNNNNNNNNNNNNNNNNNNNNNNNNNNNNNNNNNNNNNNNNNNAGATCTGTTCTCTAAACGAACTTTAAAATCTGTGTGGCTGTCACTCGGCTGCATGCTTAGTGCACTCACGCAGTATAATTAATAACTAATTACTGTCGTTGACAGGACACGAGTAACTCGTCTATCTTCTGCAGGCTGCTTACGGTTTCGTCCGTGTTGCAGCCGATCATCAGCACATCTAGGTTTTGTCCGGGTGTGACCGAAAGGTAAGATGGAGAGCCTTGTCCCTGGTTTCAACGAGAAAACACACGTCCAACTCAGTTTGCCTGTTTTACAGGTTCGCGACGTGCTCGTACGTGGCTTTGGAGACTCCGTGGAGGAGGTCTTATCAGAGGCACGTCAACA…
>ONT_N5389_file_N5389_file/ARTIC/medaka MN908947.3	NNNNNNNNNNNNNNNNNNNNNNNNNNNNNNNNNNNNNNNNNNNNNNNNNNNNNNAGATCTGTTCTCTAAACGAACTTTAAAATCTGTGTGGCTGTCACTCGGCTGCATGCTTAGTGCACTCACGCAGTATAATTAATAACTAATTACTGTCGTTGACAGGACACGAGTAACTCGTCTATCTTCTGCAGGCTGCTTACGGTTTCGTCCGTGTTGCAGCCGATCATCAGCACATCTAGGTTTTGTCCGGGTGTGACCGAAAGGTAAGATGGAGAGCCTTGTCCCTGGTTTCAACGAGAAAACACACGTCCAACTTAGTTTGCCTGTTTTACAGGTTCGCGACGTGCTCGTACGTGGCTTTGGAGACTCCGTGGAGGAGGTCTTATCAGAGGCACGTCAACA…
>ONT_N5400_file_N5400_file/ARTIC/medaka MN908947.3	NNNNNNNNNNNNNNNNNNNNNNNNNNNNNNNNNNNNNNNNNNNNNNNNNNNNNNAGATCTGTTCTCTAAACGAACTTTAAAATCTGTGTGGCTGTCACTCGGCTGCATGCTTAGTGCACTCACGCAGTATAATTAATAACTAATTACTGTCGTTGACAGGACACGAGTAACTCGTCTATCTTCTGCAGGCTGCTTACGGTTTCGTCCGTGTTGCAGCCGATCATCAGCACATCTAGGTTTTGTCCGGGTGTGACCGAAAGGTAAGATGGAGAGCCTTGTCCCTGGTTTCAACGAGAAAACACACGTCCAACTCAGTTTGCCTGTTTTACAGGTTCGCGACGTGCTCGTACGTGGCTTTGGAGACTCCGTGGAGGAGGTCTTATCAGAGGCACGTCAACA…
>ONT_N5406_file_N5406_file/ARTIC/medaka MN908947.3	NNNNNNNNNNNNNNNNNNNNNNNNNNNNNNNNNNNNNNNNNNNNNNNNNNNNNNAGATCTGTTCTCTAAACGAACTTTAAAATCTGTGTGGCTGTCACTCGGCTGCATGCTTAGTGCACTCACGCAGTATAATTAATAACTAATTACTGTCGTTGACAGGACACGAGTAACTCGTCTATCTTCTGCAGGCTGCTTACGGTTTCGTCCGTGTTGCAGCCGATCATCAGCACATCTAGGTTTTGTCCGGGTGTGACCGAAAGGTAAGATGGAGAGCCTTGTCCCTGGTTTCAACGAGAAAACACACGTCCAACTTAGTTTGCCTGTTTTACAGGTTCGCGACGTGCTCGTACGTGGCTTTGGAGACTCCGTGGAGGAGGTCTTATCAGAGGCACGTCAACA…
>ONT_N5436_file_repeat_N5436_file_repeat/ARTIC/medaka MN908947.3	NNNNNNNNNNNNNNNNNNNNNNNNNNNNNNNNNNNNNNNNNNNNNNNNNNNNNNAGATCTGTTCTCTAAACGAACTTTAAAATCTGTGTGGCTGTCACTCGGCTGCATGCTTAGTGCACTCACGCAGTATAATTAATAACTAATTACTGTCGTTGACAGGACACGAGTAACTCGTCTATCTTCTGCAGGCTGCTTACGGTTTCGTCCGTGTTGCAGCCGATCATCAGCACATCTAGGTTTTGTCCGGGTGTGACCGAAAGGTAAGATGGAGAGCCTTGTCCCTGGTTTCAACGAGAAAACACACGTCCAACTNAGTTTGCCTGTTTTACAGGTTCGCGACGTGCTCGTACGTGGCTTTGGAGACTCCGTGGAGGAGGTCTTATCAGAGGCACGTCAACA…
>ONT_N5451_file_N5451_file/ARTIC/medaka MN908947.3	NNNNNNNNNNNNNNNNNNNNNNNNNNNNNNNNNNNNNNNNNNNNNNNNNNNNNNAGATCTGTTCTCTAAACGAACTTTAAAATCTGTGTGGCTGTCACTCGGCTGCATGCTTAGTGCACTCACGCAGTATAATTAATAACTAATTACTGTCGTTGACAGGACACGAGTAACTCGTCTATCTTCTGCAGGCTGCTTACGGTTTCGTCCGTGTTGCAGCCGATCATCAGCACATCTAGGTTTTGTCCGGGTGTGACCGAAAGGTAAGATGGAGAGCCTTGTCCCTGGTTTCAACGAGAAAACACACGTCCAACTTAGTTTGCCTGTTTTACAGGTTCGCGACGTGCTCGTACGTGGCTTTGGAGACTCCGTGGAGGAGGTCTTATCAGAGGCACGTCAACA…
>ONT_N5452_file_N5452_file/ARTIC/medaka MN908947.3	NNNNNNNNNNNNNNNNNNNNNNNNNNNNNNNNNNNNNNNNNNNNNNNNNNNNNNAGATCTGTTCTCTAAACGAACTTTAAAATCTGTGTGGCTGTCACTCGGCTGCATGCTTAGTGCACTCACGCAGTATAATTAATAACTAATTACTGTCGTTGACAGGACACGAGTAACTCGTCTATCTTCTGCAGGCTGCTTACGGTTTCGTCCGTGTTGCAGCCGATCATCAGCACATCTAGGTTTTGTCCGGGTGTGACCGAAAGGTAAGATGGAGAGCCTTGTCCCTGGTTTCAACGAGAAAACACACGTCCAACTTAGTTTGCCTGTTTTACAGGTTCGCGACGTGCTCGTACGTGGCTTTGGAGACTCCGTGGAGGAGGTCTTATCAGAGGCACGTCAACA…
>ONT_N5453_file_N5453_file/ARTIC/medaka MN908947.3	NNNNNNNNNNNNNNNNNNNNNNNNNNNNNNNNNNNNNNNNNNNNNNNNNNNNNNAGATCTGTTCTCTAAACGAACTTTAAAATCTGTGTGGCTGTCACTCGGCTGCATGCTTAGTGCACTCACGCAGTATAATTAATAACTAATTACTGTCGTTGACAGGACACGAGTAACTCGTCTATCTTCTGCAGGCTGCTTACGGTTTCGTCCGTGTTGCAGCCGATCATCAGCACATCTAGGTTTTGTCCGGGTGTGACCGAAAGGTAAGATGGAGAGCCTTGTCCCTGGTTTCAACGAGAAAACACACGTCCAACTTAGTTTGCCTGTTTTACAGGTTCGCGACGTGCTCGTACGTGGCTTTGGAGACTCCGTGGAGGAGGTCTTATCAGAGGCACGTCAACA…
>ONT_N5456_file_N5456_file/ARTIC/medaka MN908947.3	NNNNNNNNNNNNNNNNNNNNNNNNNNNNNNNNNNNNNNNNNNNNNNNNNNNNNNAGATCTGTTCTCTAAACGAACTTTAAAATCTGTGTGGCTGTCACTCGGCTGCATGCTTAGTGCACTCACGCAGTATAATTAATAACTAATTACTGTCGTTGACAGGACACGAGTAACTCGTCTATCTTCTGCAGGCTGCTTACGGTTTCGTCCGTGTTGCAGCCGATCATCAGCACATCTAGGTTTTGTCCGGGTGTGACCGAAAGGTAAGATGGAGAGCCTTGTCCCTGGTTTCAACGAGAAAACACACGTCCAACTCAGTTTGCCTGTTTTACAGGTTCGCGACGTGCTCGTACGTGGCTTTGGAGACTCCGTGGAGGAGGTCTTATCAGAGGCACGTCAACA…
>ONT_N5504_file_N5504_file/ARTIC/medaka MN908947.3	NNNNNNNNNNNNNNNNNNNNNNNNNNNNNNNNNNNNNNNNNNNNNNNNNNNNNNAGATCTGTTCTCTAAACGAACTTTAAAATCTGTGTGGCTGTCACTCGGCTGCATGCTTAGTGCACTCACGCAGTATAATTAATAACTAATTACTGTCGTTGACAGGACACGAGTAACTCGTCTATCTTCTGCAGGCTGCTTACGGTTTCGTCCGTGTTGCAGCCGATCATCAGCACATCTAGGTTTTGTCCGGGTGTGACCGAAAGGTAAGATGGAGAGCCTTGTCCCTGGTTTCAACGAGAAAACACACGTCCAACTCAGTTTGCCTGTTTTACAGGTTCGCGACGTGCTCGTACGTGGCTTTGGAGACTCCGTGGAGGAGGTCTTATCAGAGGCACGTCAACA…
>ONT_N5515_file_N5515_file/ARTIC/medaka MN908947.3	NNNNNNNNNNNNNNNNNNNNNNNNNNNNNNNNNNNNNNNNNNNNNNNNNNNNNNAGATCTGTTCTCTAAACGAACTTTAAAATCTGTGTGGCTGTCACTCGGCTGCATGCTTAGTGCACTCACGCAGTATAATTAATAACTAATTACTGTCGTTGACAGGACACGAGTAACTCGTCTATCTTCTGCAGGCTGCTTACGGTTTCGTCCGTGTTGCAGCCGATCATCAGCACATCTAGGTTTTGTCCGGGTGTGACCGAAAGGTAAGATGGAGAGCCTTGTCCCTGGTTTCAACGAGAAAACACACGTCCAACTCAGTTTGCCTGTTTTACAGGTTCGCGACGTGCTCGTACGTGGCTTTGGAGACTCCGTGGAGGAGGTCTTATCAGAGGCACGTCAACA…
>ONT_N5528_file_N5528_file/ARTIC/medaka MN908947.3	NNNNNNNNNNNNNNNNNNNNNNNNNNNNNNNNNNNNNNNNNNNNNNNNNNNNNNAGATCTGTTCTCTAAACGAACTTTAAAATCTGTGTGGCTGTCACTCGGCTGCATGCTTAGTGCACTCACGCAGTATAATTAATAACTAATTACTGTCGTTGACAGGACACGAGTAACTCGTCTATCTTCTGCAGGCTGCTTACGGTTTCGTCCGTGTTGCAGCCGATCATCAGCACATCTAGGTTTTGTCCGGGTGTGACCGAAAGGTAAGATGGAGAGCCTTGTCCCTGGTTTCAACGAGAAAACACACGTCCAACTTAGTTTGCCTGTTTTACAGGTTCGCGACGTGCTCGTACGTGGCTTTGGAGACTCCGTGGAGGAGGTCTTATCAGAGGCACGTCAACA…
>ONT_N5551_file_Repeat_N5551_file_Repeat/ARTIC/medaka MN908947.3	NNNNNNNNNNNNNNNNNNNNNNNNNNNNNNNNNNNNNNNNNNNNNNNNNNNNNNAGATCTGTTCTCTAAACGAACTTTAAAATCTGTGTGGCTGTCACTCGGCTGCATGCTTAGTGCACTCACGCAGTATAATTAATAACTAATTACTGTCGTTGACAGGACACGAGTAACTCGTCTATCTTCTGCAGGCTGCTTACGGTTTCGTCCGTGTTGCAGCCGATCATCAGCACATCTAGGTTTTGTCCGGGTGTGACCGAAAGGTAAGATGGAGAGCCTTGTCCCTGGTTTCAACGAGAAAACACACGTCCAACTCAGTTTGCCTGTTTTACAGGTTCGCGACGTGCTCGTACGTGGCTTTGGAGACTCCGTGGAGGAGGTCTTATCAGAGGCACGTCAACA…
>Consensus_C1002_S15_L001.primertrimmed.consensus_threshold_0.75_quality_20	NNNNNNNNNNNNNNNNNNNNNNNNNNNNNNACCAACCAACTTTCGATCTCTTGTAGATCTGTTCTCTAAACGAACTTTAAAATCTGTGTGGCTGTCACTCGGCTGCATGCTTAGTGCACTCACGCAGTATAATTAATAACTAATTACTGTCGTTGACAGGACACGAGTAACTCGTCTATCTTCTGCAGGCTGCTTACGGTTTCGTCCGTGTTGCAGCCGATCATCAGCACATCTAGGTTTTGTCCGGGTGTGACCGAAAGGTAAGATGGAGAGCCTTGTCCCTGGTTTCAACGAGAAAACACACGTCCAACTCAGTTTGCCTGTTTTACAGGTTCGCGACGTGCTCGTACGTGGCTTTGGAGACTCCGTGGAGGAGGTCTTATCAGAGGCACGTCAACA…
>Consensus_C1018_S16_L001.primertrimmed.consensus_threshold_0.75_quality_20	NNNNNNNNNNNNNNNNNNNNNNNNNNNNNNACCAACCAACTTTCGATCTCTTGTAGATCTGTTCTCTAAACGAACTTTAAAATCTGTGTGGCTGTCACTCGGCTGCATGCTTAGTGCACTCACGCAGTATAATTAATAACTAATTACTGTCGTTGACAGGACACGAGTAACTCGTCTATCTTCTGCAGGCTGCTTACGGTTTCGTCCGTGTTGCAGCCGATCATCAGCACATCTAGGTTTTGTCCGGGTGTGACCGAAAGGTAAGATGGAGAGCCTTGTCCCTGGTTTCAACGAGAAAACACACGTCCAACTCAGTTTGCCTGTTTTACAGGTTCGCGACGTGCTCGTACGTGGCTTTGGAGACTCCGTGGAGGAGGTCTTATCAGAGGCACGTCAACA…
>Consensus_C1021_S8_L001.primertrimmed.consensus_threshold_0.75_quality_20	NNNNNNNNNNNATACCTTCCCAGGTAACAAACCAACCAACTTTCGATCTCTTGTAGATCTGTTCTCTAAACGAACTTTAAAATCTGTGTGGCTGTCACTCGGCTGCATGCTTAGTGCACTCACGCAGTATAATTAATAACTAATTACTGTCGTTGACAGGACACGAGTAACTCGTCTATCTTCTGCAGGCTGCTTACGGTTTCGTCCGTGTTGCAGCCGATCATCAGCACATCTAGGTTTTGTCCGGGTGTGACCGAAAGGTAAGATGGAGAGCCTTGTCCCTGGTTTCAACGAGAAAACACACGTCCAACTCAGTTTGCCTGTTTTACAGGTTCGCGACGTGCTCGTACGTGGCTTTGGAGACTCCGTGGAGGAGGTCTTATCAGAGGCACGTCAACA…
>Consensus_C1024_S9_L001.primertrimmed.consensus_threshold_0.75_quality_20	NNNNNNNNNNNNNNNNNNNNNNNNNNNNNAACCAACCAACTTTCGATCTCTTGTAGATCTGTTCTCTAAACGAACTTTAAAATCTGTGTGGCTGTCACTCGGCTGCATGCTTAGTGCACTCACGCAGTATAATTAATAACTAATTACTGTCGTTGACAGGACACGAGTAACTCGTCTATCTTCTGCAGGCTGCTTACGGTTTCGTCCGTGTTGCAGCCGATCATCAGCACATCTAGGTTTTGTCCGGGTGTGACCGAAAGGTAAGATGGAGAGCCTTGTCCCTGGTTTCAACGAGAAAACACACGTCCAACTCAGTTTGCCTGTTTTACAGGTTCGCGACGTGCTCGTACGTGGCTTTGGAGACTCCGTGGAGGAGGTCTTATCAGAGGCACGTCAACA…
>Consensus_C1027_S17_L001.primertrimmed.consensus_threshold_0.75_quality_20	NNNNNNNNNNNNNNNNNNNNNNNNNNNNNNACCAACCAACTTTCGATCTCTTGTAGATCTGTTCTCTAAACGAACTTTAAAATCTGTGTGGCTGTCACTCGGCTGCATGCTTAGTGCACTCACGCAGTATAATTAATAACTAATTACTGTCGTTGACAGGACACGAGTAACTCGTCTATCTTCTGCAGGCTGCTTACGGTTTCGTCCGTGTTGCAGCCGATCATCAGCACATCTAGGTTTTGTCCGGGTGTGACCGAAAGGTAAGATGGAGAGCCTTGTCCCTGGTTTCAACGAGAAAACACACGTCCAACTCAGTTTGCCTGTTTTACAGGTTCGCGACGTGCTCGTACGTGGCTTTGGAGACTCCGTGGAGGAGGTCTTATCAGAGGCACGTCAACA…
>Consensus_C1035_S10_L001.primertrimmed.consensus_threshold_0.75_quality_20	NNNNNNNNNNNNNNNNNNNNNNNNNNNNNNACCAACCAACTTTCGATCTCTTGTAGATCTGTTCTCTAAACGAACTTTAAAATCTGTGTGGCTGTCACTCGGCTGCATGCTTAGTGCACTCACGCAGTATAATTAATAACTAATTACTGTCGTTGACAGGACACGAGTAACTCGTCTATCTTCTGCAGGCTGCTTACGGTTTCGTCCGTGTTGCAGCCGATCATCAGCACATCTAGGTTTTGTCCGGGTGTGACCGAAAGGTAAGATGGAGAGCCTTGTCCCTGGTTTCAACGAGAAAACACACGTCCAACTCAGTTTGCCTGTTTTACAGGTTCGCGACGTGCTCGTACGTGGCTTTGGAGACTCCGTGGAGGAGGTCTTATCAGAGGCACGTCAACA…
>Consensus_C1046_S11_L001.primertrimmed.consensus_threshold_0.75_quality_20	NNNNNNNNNNNNNNNNNNNNNNNNNNNNNAACCAACCAACTTTCGATCTCTTGTAGATCTGTTCTCTAAACGAACTTTAAAATCTGTGTGGCTGTCACTCGGCTGCATGCTTAGTGCACTCACGCAGTATAATTAATAACTAATTACTGTCGTTGACAGGACACGAGTAACTCGTCTATCTTCTGCAGGCTGCTTACGGTTTCGTCCGTGTTGCAGCCGATCATCAGCACATCTAGGTTTTGTCCGGGTGTGACCGAAAGGTAAGATGGAGAGCCTTGTCCCTGGTTTCAACGAGAAAACACACGTCCAACTCAGTTTGCCTGTTTTACAGGTTCGCGACGTGCTCGTACGTGGCTTTGGAGACTCCGTGGAGGAGGTCTTATCAGAGGCACGTCAACA…
>Consensus_C1066_S18_L001.primertrimmed.consensus_threshold_0.75_quality_20	NNNNNNNNNNNNNNNNNNNNNNNNNNNNNNACCAACCAACTTTCGATCTCTTGTAGATCTGTTCTCTAAACGAACTTTAAAATCTGTGTGGCTGTCACTCGGCTGCATGCTTAGTGCACTCACGCAGTATAATTAATAACTAATTACTGTCGTTGACAGGACACGAGTAACTCGTCTATCTTCTGCAGGCTGCTTACGGTTTCGTCCGTGTTGCAGCCGATCATCAGCACATCTAGGTTTTGTCCGGGTGTGACCGAAAGGTAAGATGGAGAGCCTTGTCCCTGGTTTCAACGAGAAAACACACGTCCAACTCAGTTTGCCTGTTTTACAGGTTCGCGACGTGCTCGTACGTGGCTTTGGAGACTCCGTGGAGGAGGTCTTATCAGAGGCACGTCAACA…
>Consensus_C1067_S19_L001.primertrimmed.consensus_threshold_0.75_quality_20	NNNNNNNNNNNNNNNNNNNNNNNNNNNNNNACCAACCAACTTTCGATCTCTTGTAGATCTGTTCTCTAAACGAACTTTAAAATCTGTGTGGCTGTCACTCGGCTGCATGCTTAGTGCACTCACGCAGTATAATTAATAACTAATTACTGTCGTTGACAGGACACGAGTAACTCGTCTATCTTCTGCAGGCTGCTTACGGTTTCGTCCGTGTTGCAGCCGATCATCAGCACATCTAGGTTTTGTCCGGGTGTGACCGAAAGGTAAGATGGAGAGCCTTGTCCCTGGTTTCAACGAGAAAACACACGTCCAACTCAGTTTGCCTGTTTTACAGGTTCGCGACGTGCTCGTACGTGGCTTTGGAGACTCCGTGGAGGAGGTCTTATCAGAGGCACGTCAACA…
>Consensus_C1068_S20_L001.primertrimmed.consensus_threshold_0.75_quality_20	NNNNNNNNNNNNNNNNNNNNNNNNNNNNNNACCAACCAACTTTCGATCTCTTGTAGATCTGTTCTCTAAACGAACTTTAAAATCTGTGTGGCTGTCACTCGGCTGCATGCTTAGTGCACTCACGCAGTATAATTAATAACTAATTACTGTCGTTGACAGGACACGAGTAACTCGTCTATCTTCTGCAGGCTGCTTACGGTTTCGTCCGTGTTGCAGCCGATCATCAGCACATCTAGGTTTTGTCCGGGTGTGACCGAAAGGTAAGATGGAGAGCCTTGTCCCTGGTTTCAACGAGAAAACACACGTCCAACTCAGTTTGCCTGTTTTACAGGTTCGCGACGTGCTCGTACGTGGCTTTGGAGACTCCGTGGAGGAGGTCTTATCAGAGGCACGTCAACA…
>Consensus_C1070_S21_L001.primertrimmed.consensus_threshold_0.75_quality_20	NNNNNNNNNNNNNNNNNNNNNNNNNNNNNNACCAACCAACTTTCGATCTCTTGTAGATCTGTTCTCTAAACGAACTTTAAAATCTGTGTGGCTGTCACTCGGCTGCATGCTTAGTGCACTCACGCAGTATAATTAATAACTAATTACTGTCGTTGACAGGACACGAGTAACTCGTCTATCTTCTGCAGGCTGCTTACGGTTTCGTCCGTGTTGCAGCCGATCATCAGCACATCTAGGTTTTGTCCGGGTGTGACCGAAAGGTAAGATGGAGAGCCTTGTCCCTGGTTTCAACGAGAAAACACACGTCCAACTCAGTTTGCCTGTTTTACAGGTTCGCGACGTGCTCGTACGTGGCTTTGGAGACTCCGTGGAGGAGGTCTTATCAGAGGCACGTCAACA…
>Consensus_C1074_S22_L001.primertrimmed.consensus_threshold_0.75_quality_20	NNNNNNNNNNNNNNNNNNNNNNNNNNNNNNACCAACCAACTTTCGATCTCTTGTAGATCTGTTCTCTAAACGAACTTTAAAATCTGTGTGGCTGTCACTCGGCTGCATGCTTAGTGCACTCACGCAGTATAATTAATAACTAATTACTGTCGTTGACAGGACACGAGTAACTCGTCTATCTTCTGCAGGCTGCTTACGGTTTCGTCCGTGTTGCAGCCGATCATCAGCACATCTAGGTTTTGTCCGGGTGTGACCGAAAGGTAAGATGGAGAGCCTTGTCCCTGGTTTCAACGAGAAAACACACGTCCAACTCAGTTTGCCTGTTTTACAGGTTCGCGACGTGCTCGTACGTGGCTTTGGAGACTCCGTGGAGGAGGTCTTATCAGAGGCACGTCAACA…
>Consensus_C1080_S12_L001.primertrimmed.consensus_threshold_0.75_quality_20	NNNNNNNNNNNNNNNNNNNNNNNNNNNNNNACCAACCAACTTTCGATCTCTTGTAGATCTGTTCTCTAAACGAACTTTAAAATCTGTGTGGCTGTCACTCGGCTGCATGCTTAGTGCACTCACGCAGTATAATTAATAACTAATTACTGTCGTTGACAGGACACGAGTAACTCGTCTATCTTCTGCAGGCTGCTTACGGTTTCGTCCGTGTTGCAGCCGATCATCAGCACATCTAGGTTTTGTCCGGGTGTGACCGAAAGGTAAGATGGAGAGCCTTGTCCCTGGTTTCAACGAGAAAACACACGTCCAACTCAGTTTGCCTGTTTTACAGGTTCGCGACGTGCTCGTACGTGGCTTTGGAGACTCCGTGGAGGAGGTCTTATCAGAGGCACGTCAACA…
>Consensus_C1090_S23_L001.primertrimmed.consensus_threshold_0.75_quality_20	NNNNNNNNNNNNNNNNNNNNNNNNNNNNNNACCAACCAACTTTCGATCTCTTGTAGATCTGTTCTCTAAACGAACTTTAAAATCTGTGTGGCTGTCACTCGGCTGCATGCTTAGTGCACTCACGCAGTATAATTAATAACTAATTACTGTCGTTGACAGGACACGAGTAACTCGTCTATCTTCTGCAGGCTGCTTACGGTTTCGTCCGTGTTGCAGCCGATCATCAGCACATCTAGGTTTTGTCCGGGTGTGACCGAAAGGTAAGATGGAGAGCCTTGTCCCTGGTTTCAACGAGAAAACACACGTCCAACTCAGTTTGCCTGTTTTACAGGTTCGCGACGTGCTCGTACGTGGCTTTGGAGACTCCGTGGAGGAGGTCTTATCAGAGGCACGTCAACA…
>Consensus_C1107_S24_L001.primertrimmed.consensus_threshold_0.75_quality_20	NNNNNNNNNNNNNNNNNNNNNNNNNNNNNNACCAACCAACTTTCGATCTCTTGTAGATCTGTTCTCTAAACGAACTTTAAAATCTGTGTGGCTGTCACTCGGCTGCATGCTTAGTGCACTCACGCAGTATAATTAATAACTAATTACTGTCGTTGACAGGACACGAGTAACTCGTCTATCTTCTGCAGGCTGCTTACGGTTTCGTCCGTGTTGCAGCCGATCATCAGCACATCTAGGTTTTGTCCGGGTGTGACCGAAAGGTAAGATGGAGAGCCTTGTCCCTGGTTTCAACGAGAAAACACACGTCCAACTCAGTTTGCCTGTTTTACAGGTTCGCGACGTGCTCGTACGTGGCTTTGGAGACTCCGTGGAGGAGGTCTTATCAGAGGCACGTCAACA…
>Consensus_C1108_S25_L001.primertrimmed.consensus_threshold_0.75_quality_20	NNNNNNNNNNNNNNNNNNNNNNNNNNNNNNACCAACCAACTTTCGATCTCTTGTAGATCTGTTCTCTAAACGAACTTTAAAATCTGTGTGGCTGTCACTCGGCTGCATGCTTAGTGCACTCACGCAGTATAATTAATAACTAATTACTGTCGTTGACAGGACACGAGTAACTCGTCTATCTTCTGCAGGCTGCTTACGGTTTCGTCCGTGTTGCAGCCGATCATCAGCACATCTAGGTTTTGTCCGGGTGTGACCGAAAGGTAAGATGGAGAGCCTTGTCCCTGGTTTCAACGAGAAAACACACGTCCAACTCAGTTTGCCTGTTTTACAGGTTCGCGACGTGCTCGTACGTGGCTTTGGAGACTCCGTGGAGGAGGTCTTATCAGAGGCACGTCAACA…
>Consensus_C1112_S26_L001.primertrimmed.consensus_threshold_0.75_quality_20	NNNNNNNNNNNNNNNNNNNNNNNNNNNNNNACCAACCAACTTTCGATCTCTTGTAGATCTGTTCTCTAAACGAACTTTAAAATCTGTGTGGCTGTCACTCGGCTGCATGCTTAGTGCACTCACGCAGTATAATTAATAACTAATTACTGTCGTTGACAGGACACGAGTAACTCGTCTATCTTCTGCAGGCTGCTTACGGTTTCGTCCGTGTTGCAGCCGATCATCAGCACATCTAGGTTTTGTCCGGGTGTGACCGAAAGGTAAGATGGAGAGCCTTGTCCCTGGTTTCAACGAGAAAACACACGTCCAACTCAGTTTGCCTGTTTTACAGGTTCGCGACGTGCTCGTACGTGGCTTTGGAGACTCCGTGGAGGAGGTCTTATCAGAGGCACGTCAACA…
>Consensus_C1113_S27_L001.primertrimmed.consensus_threshold_0.75_quality_20	NNNNNNNNNNNNNNNNNNNNNNNNNNNNNNACCAACCAACTTTCGATCTCTTGTAGATCTGTTCTCTAAACGAACTTTAAAATCTGTGTGGCTGTCACTCGGCTGCATGCTTAGTGCACTCACGCAGTATAATTAATAACTAATTACTGTCGTTGACAGGACACGAGTAACTCGTCTATCTTCTGCAGGCTGCTTACGGTTTCGTCCGTGTTGCAGCCGATCATCAGCACATCTAGGTTTTGTCCGGGTGTGACCGAAAGGTAAGATGGAGAGCCTTGTCCCTGGTTTCAACGAGAAAACACACGTCCAACTCAGTTTGCCTGTTTTACAGGTTCGCGACGTGCTCGTACGTGGCTTTGGAGACTCCGTGGAGGAGGTCTTATCAGAGGCACGTCAACA…
>Consensus_C1114_S28_L001.primertrimmed.consensus_threshold_0.75_quality_20	NNNNNNNNNNNNNNNNNNNNNNNNNNNNNNACCAACCAACTTTCGATCTCTTGTAGATCTGTTCTCTAAACGAACTTTAAAATCTGTGTGGCTGTCACTCGGCTGCATGCTTAGTGCACTCACGCAGTATAATTAATAACTAATTACTGTCGTTGACAGGACACGAGTAACTCGTCTATCTTCTGCAGGCTGCTTACGGTTTCGTCCGTGTTGCAGCCGATCATCAGCACATCTAGGTTTTGTCCGGGTGTGACCGAAAGGTAAGATGGAGAGCCTTGTCCCTGGTTTCAACGAGAAAACACACGTCCAACTCAGTTTGCCTGTTTTACAGGTTCGCGACGTGCTCGTACGTGGCTTTGGAGACTCCGTGGAGGAGGTCTTATCAGAGGCACGTCAACA…
>Consensus_C1116_S29_L001.primertrimmed.consensus_threshold_0.75_quality_20	NNNNNNNNNNNNNNNNNNNNNNNNNNNNNNACCAACCAACTTTCGATCTCTTGTAGATCTGTTCTCTAAACGAACTTTAAAATCTGTGTGGCTGTCACTCGGCTGCATGCTTAGTGCACTCACGCAGTATAATTAATAACTAATTACTGTCGTTGACAGGACACGAGTAACTCGTCTATCTTCTGCAGGCTGCTTACGGTTTCGTCCGTGTTGCAGCCGATCATCAGCACATCTAGGTTTTGTCCGGGTGTGACCGAAAGGTAAGATGGAGAGCCTTGTCCCTGGTTTCAACGAGAAAACACACGTCCAACTCAGTTTGCCTGTTTTACAGGTTCGCGACGTGCTCGTACGTGGCTTTGGAGACTCCGTGGAGGAGGTCTTATCAGAGGCACGTCAACA…
>Consensus_C1124_S30_L001.primertrimmed.consensus_threshold_0.75_quality_20	NNNNNNNNNNNNNNNNNNNNNNNNNNNNNNACCAACCAACTTTCGATCTCTTGTAGATCTGTTCTCTAAACGAACTTTAAAATCTGTGTGGCTGTCACTCGGCTGCATGCTTAGTGCACTCACGCAGTATAATTAATAACTAATTACTGTCGTTGACAGGACACGAGTAACTCGTCTATCTTCTGCAGGCTGCTTACGGTTTCGTCCGTGTTGCAGCCGATCATCAGCACATCTAGGTTTTGTCCGGGTGTGACCGAAAGGTAAGATGGAGAGCCTTGTCCCTGGTTTCAACGAGAAAACACACGTCCAACTCAGTTTGCCTGTTTTACAGGTTCGCGACGTGCTCGTACGTGGCTTTGGAGACTCCGTGGAGGAGGTCTTATCAGAGGCACGTCAACA…
>Consensus_C1126_S13_L001.primertrimmed.consensus_threshold_0.75_quality_20	NNNNNNNNNNNNNNNNNNNNNNNNNNNNNNACCAACCAACTTTCGATCTCTTGTAGATCTGTTCTCTAAACGAACTTTAAAATCTGTGTGGCTGTCACTCGGCTGCATGCTTAGTGCACTCACGCAGTATAATTAATAACTAATTACTGTCGTTGACAGGACACGAGTAACTCGTCTATCTTCTGCAGGCTGCTTACGGTTTCGTCCGTGTTGCAGCCGATCATCAGCACATCTAGGTTTTGTCCGGGTGTGACCGAAAGGTAAGATGGAGAGCCTTGTCCCTGGTTTCAACGAGAAAACACACGTCCAACTTAGTTTGCCTGTTTTACAGGTTCGCGACGTGCTCGTACGTGGCTTTGGAGACTCCGTGGAGGAGGTCTTATCAGAGGCACGTCAACA…
>Consensus_C1131_S27_L001.primertrimmed.consensus_threshold_0.75_quality_20	NNNNNNNNNNNNNNNNNNNNNNNNNNNNNNACCAACCAACTTTCGATCTCTTGTAGATCTGTTCTCTAAACGAACTTTAAAATCTGTGTGGCTGTCACTCGGCTGCATGCTTAGTGCACTCACGCAGTATAATTAATAACTAATTACTGTCGTTGACAGGACACGAGTAACTCGTCTATCTTCTGCAGGCTGCTTACGGTTTCGTCCGTGTTGCAGCCGATCATCAGCACATCTAGGTTTTGTCCGGGTGTGACCGAAAGGTAAGATGGAGAGCCTTGTCCCTGGTTTCAACGAGAAAACACACGTCCAACTCAGTTTGCCTGTTTTACAGGTTCGCGACGTGCTCGTACGTGGCTTTGGAGACTCCGTGGAGGAGGTCTTATCAGAGGCACGTCAACA…
>Consensus_C1132_S28_L001.primertrimmed.consensus_threshold_0.75_quality_20	NNNNNNNNNNNNNNNNNNNNNNNNNNNNNNACCAACCAACTTTCGATCTCTTGTAGATCTGTTCTCTAAACGAACTTTAAAATCTGTGTGGCTGTCACTCGGCTGCATGCTTAGTGCACTCACGCAGTATAATTAATAACTAATTACTGTCGTTGACAGGACACGAGTAACTCGTCTATCTTCTGCAGGCTGCTTACGGTTTCGTCCGTGTTGCAGCCGATCATCAGCACATCTAGGTTTTGTCCGGGTGTGACCGAAAGGTAAGATGGAGAGCCTTGTCCCTGGTTTCAACGAGAAAACACACGTCCAACTCAGTTTGCCTGTTTTACAGGTTCGCGACGTGCTCGTACGTGGCTTTGGAGACTCCGTGGAGGAGGTCTTATCAGAGGCACGTCAACA…
>Consensus_C1138_S29_L001.primertrimmed.consensus_threshold_0.75_quality_20	NNNNNNNNNNNNNNNNNNNNNNNNNNNNNNACCAACCAACTTTCGATCTCTTGTAGATCTGTTCTCTAAACGAACTTTAAAATCTGTGTGGCTGTCACTCGGCTGCATGCTTAGTGCACTCACGCAGTATAATTAATAACTAATTACTGTCGTTGACAGGACACGAGTAACTCGTCTATCTTCTGCAGGCTGCTTACGGTTTCGTCCGTGTTGCAGCCGATCATCAGCACATCTAGGTTTTGTCCGGGTGTGACCGAAAGGTAAGATGGAGAGCCTTGTCCCTGGTTTCAACGAGAAAACACACGTCCAACTCAGTTTGCCTGTTTTACAGGTTCGCGACGTGCTCGTACGTGGCTTTGGAGACTCCGTGGAGGAGGTCTTATCAGAGGCACGTCAACA…
>Consensus_C1139_S30_L001.primertrimmed.consensus_threshold_0.75_quality_20	NNNNNNNNNNNNNNNNNNNNNNNNNNNNNNACCAACCAACTTTCGATCTCTTGTAGATCTGTTCTCTAAACGAACTTTAAAATCTGTGTGGCTGTCACTCGGCTGCATGCTTAGTGCACTCACGCAGTATAATTAATAACTAATTACTGTCGTTGACAGGACACGAGTAACTCGTCTATCTTCTGCAGGCTGCTTACGGTTTCGTCCGTGTTGCAGCCGATCATCAGCACATCTAGGTTTTGTCCGGGTGTGACCGAAAGGTAAGATGGAGAGCCTTGTCCCTGGTTTCAACGAGAAAACACACGTCCAACTCAGTTTGCCTGTTTTACAGGTTCGCGACGTGCTCGTACGTGGCTTTGGAGACTCCGTGGAGGAGGTCTTATCAGAGGCACGTCAACA…
>Consensus_C1198_S14_L001.primertrimmed.consensus_threshold_0.75_quality_20	NNNNNNNNNNNNNNNNNNNNNNNNNNNNNNACCAACCAACTTTCGATCTCTTGTAGATCTGTTCTCTAAACGAACTTTAAAATCTGTGTGGCTGTCACTCGGCTGCATGCTTAGTGCACTCACGCAGTATAATTAATAACTAATTACTGTCGTTGACAGGACACGAGTAACTCGTCTATCTTCTGCAGGCTGCTTACGGTTTCGTCCGTGTTGCAGCCGATCATCAGCACATCTAGGTTTTGTCCGGGTGTGACCGAAAGGTAAGATGGAGAGCCTTGTCCCTGGTTTCAACGAGAAAACACACGTCCAACTCAGTTTGCCTGTTTTACAGGTTCGCGACGTGCTCGTACGTGGCTTTGGAGACTCCGTGGAGGAGGTCTTATCAGAGGCACGTCAACA…
>Consensus_C1216_S15_L001.primertrimmed.consensus_threshold_0.75_quality_20	NNNNNNNNNNNNNNNNNNNNNNNNNNNNNNACCAACCAACTTTCGATCTCTTGTAGATCTGTTCTCTAAACGAACTTTAAAATCTGTGTGGCTGTCACTCGGCTGCATGCTTAGTGCACTCACGCAGTATAATTAATAACTAATTACTGTCGTTGACAGGACACGAGTAACTCGTCTATCTTCTGCAGGCTGCTTACGGTTTCGTCCGTGTTGCAGCCGATCATCAGCACATCTAGGTTTTGTCCGGGTGTGACCGAAAGGTAAGATGGAGAGCCTTGTCCCTGGTTTCAACGAGAAAACACACGTCCAACTCAGTTTGCCTGTTTTACAGGTTCGCGACGTGCTCGTACGTGGCTTTGGAGACTCCGTGGAGGAGGTCTTATCAGAGGCACGTCAACA…
>Consensus_C1254_S16_L001.primertrimmed.consensus_threshold_0.75_quality_20	NNNNNNNNNNNNNNNNNNNNNNNNNNNNNNACCAACCAACTTTCGATCTCTTGTAGATCTGTTCTCTAAACGAACTTTAAAATCTGTGTGGCTGTCACTCGGCTGCATGCTTAGTGCACTCACGCAGTATAATTAATAACTAATTACTGTCGTTGACAGGACACGAGTAACTCGTCTATCTTCTGCAGGCTGCTTACGGTTTCGTCCGTGTTGCAGCCGATCATCAGCACATCTAGGTTTTGTCCGGGTGTGACCGAAAGGTAAGATGGAGAGCCTTGTCCCTGGTTTCAACGAGAAAACACACGTCCAACTTAGTTTGCCTGTTTTACAGGTTCGCGACGTGCTCGTACGTGGCTTTGGAGACTCCGTGGAGGAGGTCTTATCAGAGGCACGTCAACA…
>Consensus_C1307_S17_L001.primertrimmed.consensus_threshold_0.75_quality_20	NNNNNNNNNNNNNNNNNNNNNNNNNNNNNNACCAACCAACTTTCGATCTCTTGTAGATCTGTTCTCTAAACGAACTTTAAAATCTGTGTGGCTGTCACTCGGCTGCATGCTTAGTGCACTCACGCAGTATAATTAATAACTAATTACTGTCGTTGACAGGACACGAGTAACTCGTCTATCTTCTGCAGGCTGCTTACGGTTTCGTCCGTGTTGCAGCCGATCATCAGCACATCTAGGTTTTGTCCGGGTGTGACCGAAAGGTAAGATGGAGAGCCTTGTCCCTGGTTTCAACGAGAAAACACACGTCCAACTCAGTTTGCCTGTTTTACAGGTTCGCGACGTGCTCGTACGTGGCTTTGGAGACTCCGTGGAGGAGGTCTTATCAGAGGCACGTCAACA…
>Consensus_C1325_S18_L001.primertrimmed.consensus_threshold_0.75_quality_20	NNNNNNNNNNNNNNNNNNNNNNNNNNNNNNACCAACCAACTTTCGATCTCTTGTAGATCTGTTCTCTAAACGAACTTTAAAATCTGTGTGGCTGTCACTCGGCTGCATGCTTAGTGCACTCACGCAGTATAATTAATAACTAATTACTGTCGTTGACAGGACACGAGTAACTCGTCTATCTTCTGCAGGCTGCTTACGGTTTCGTCCGTGTTGCAGCCGATCATCAGCACATCTAGGTTTTGTCCGGGTGTGACCGAAAGGTAAGATGGAGAGCCTTGTCCCTGGTTTCAACGAGAAAACACACGTCCAACTTAGTTTGCCTGTTTTACAGGTTCGCGACGTGCTCGTACGTGGCTTTGGAGACTCCGTGGAGGAGGTCTTATCAGAGGCACGTCAACA…
>Consensus_C1327_S19_L001.primertrimmed.consensus_threshold_0.75_quality_20	NNNNNNNNNNNNNNNNNNNNNNNNNNNNNNACCAACCAACTTTCGATCTCTTGTAGATCTGTTCTCTAAACGAACTTTAAAATCTGTGTGGCTGTCACTCGGCTGCATGCTTAGTGCACTCACGCAGTATAATTAATAACTAATTACTGTCGTTGACAGGACACGAGTAACTCGTCTATCTTCTGCAGGCTGCTTACGGTTTCGTCCGTGTTGCAGCCGATCATCAGCACATCTAGGTTTTGTCCGGGTGTGACCGAAAGGTAAGATGGAGAGCCTTGTCCCTGGTTTCAACGAGAAAACACACGTCCAACTTAGTTTGCCTGTTTTACAGGTTCGCGACGTGCTCGTACGTGGCTTTGGAGACTCCGTGGAGGAGGTCTTATCAGAGGCACGTCAACA…
>Consensus_C1330_S20_L001.primertrimmed.consensus_threshold_0.75_quality_20	NNNNNNNNNNNNNNNNNNNNNNNNNNNNNNACCAACCAACTTTCGATCTCTTGTAGATCTGTTCTCTAAACGAACTTTAAAATCTGTGTGGCTGTCACTCGGCTGCATGCTTAGTGCACTCACGCAGTATAATTAATAACTAATTACTGTCGTTGACAGGACACGAGTAACTCGTCTATCTTCTGCAGGCTGCTTACGGTTTCGTCCGTGTTGCAGCCGATCATCAGCACATCTAGGTTTTGTCCGGGTGTGACCGAAAGGTAAGATGGAGAGCCTTGTCCCTGGTTTCAACGAGAAAACACACGTCCAACTCAGTTTGCCTGTTTTACAGGTTCGCGACGTGCTCGTACGTGGCTTTGGAGACTCCGTGGAGGAGGTCTTATCAGAGGCACGTCAACA…
>Consensus_C1342_S21_L001.primertrimmed.consensus_threshold_0.75_quality_20	NNNNNNNNNNNNNNNNNNNNNNNNNNNNNNACCAACCAACTTTCGATCTCTTGTAGATCTGTTCTCTAAACGAACTTTAAAATCTGTGTGGCTGTCACTCGGCTGCATGCTTAGTGCACTCACGCAGTATAATTAATAACTAATTACTGTCGTTGACAGGACACGAGTAACTCGTCTATCTTCTGCAGGCTGCTTACGGTTTCGTCCGTGTTGCAGCCGATCATCAGCACATCTAGGTTTTGTCCGGGTGTGACCGAAAGGTAAGATGGAGAGCCTTGTCCCTGGTTTCAACGAGAAAACACACGTCCAACTTAGTTTGCCTGTTTTACAGGTTCGCGACGTGCTCGTACGTGGCTTTGGAGACTCCGTGGAGGAGGTCTTATCAGAGGCACGTCAACA…
>Consensus_C1359_S22_L001.primertrimmed.consensus_threshold_0.75_quality_20	NNNNNNNNNNNNNNNNNNNNNNNNNNNNNNACCAACCAACTTTCGATCTCTTGTAGATCTGTTCTCTAAACGAACTTTAAAATCTGTGTGGCTGTCACTCGGCTGCATGCTTAGTGCACTCACGCAGTATAATTAATAACTAATTACTGTCGTTGACAGGACACGAGTAACTCGTCTATCTTCTGCAGGCTGCTTACGGTTTCGTCCGTGTTGCAGCCGATCATCAGCACATCTAGGTTTTGTCCGGGTGTGACCGAAAGGTAAGATGGAGAGCCTTGTCCCTGGTTTCAACGAGAAAACACACGTCCAACTTAGTTTGCCTGTTTTACAGGTTCGCGACGTGCTCGTACGTGGCTTTGGAGACTCCGTGGAGGAGGTCTTATCAGAGGCACGTCAACA…
>Consensus_C1391_S23_L001.primertrimmed.consensus_threshold_0.75_quality_20	NNNNNNNNNNNNNNNNNNNNNNNNNNNNNNACCAACCAACTTTCGATCTCTTGTAGATCTGTTCTCTAAACGAACTTTAAAATCTGTGTGGCTGTCACTCGGCTGCATGCTTAGTGCACTCACGCAGTATAATTAATAACTAATTACTGTCGTTGACAGGACACGAGTAACTCGTCTATCTTCTGCAGGCTGCTTACGGTTTCGTCCGTGTTGCAGCCGATCATCAGCACATCTAGGTTTTGTCCGGGTGTGACCGAAAGGTAAGATGGAGAGCCTTGTCCCTGGTTTCAACGAGAAAACACACGTCCAACTTAGTTTGCCTGTTTTACAGGTTCGCGACGTGCTCGTACGTGGCTTTGGAGACTCCGTGGAGGAGGTCTTATCAGAGGCACGTCAACA…
>Consensus_C1399_S24_L001.primertrimmed.consensus_threshold_0.75_quality_20	NNNNNNNNNNNNNNNNNNNNNNNNNNNNNNACCAACCAACTTTCGATCTCTTGTAGATCTGTTCTCTAAACGAACTTTAAAATCTGTGTGGCTGTCACTCGGCTGCATGCTTAGTGCACTCACGCAGTATAATTAATAACTAATTACTGTCGTTGACAGGACACGAGTAACTCGTCTATCTTCTGCAGGCTGCTTACGGTTTCGTCCGTGTTGCAGCCGATCATCAGCACATCTAGGTTTTGTCCGGGTGTGACCGAAAGGTAAGATGGAGAGCCTTGTCCCTGGTTTCAACGAGAAAACACACGTCCAACTTAGTTTGCCTGTTTTACAGGTTCGCGACGTGCTCGTACGTGGCTTTGGAGACTCCGTGGAGGAGGTCTTATCAGAGGCACGTCAACA…
>Consensus_C1408_S25_L001.primertrimmed.consensus_threshold_0.75_quality_20	NNNNNNNNNNNNNNNNNNNNNNNNNNNNNNACCAACCAACTTTCGATCTCTTGTAGATCTGTTCTCTAAACGAACTTTAAAATCTGTGTGGCTGTCACTCGGCTGCATGCTTAGTGCACTCACGCAGTATAATTAATAACTAATTACTGTCGTTGACAGGACACGAGTAACTCGTCTATCTTCTGCAGGCTGCTTACGGTTTCGTCCGTGTTGCAGCCGATCATCAGCACATCTAGGTTTTGTCCGGGTGTGACCGAAAGGTAAGATGGAGAGCCTTGTCCCTGGTTTCAACGAGAAAACACACGTCCAACTTAGTTTGCCTGTTTTACAGGTTCGCGACGTGCTCGTACGTGGCTTTGGAGACTCCGTGGAGGAGGTCTTATCAGAGGCACGTCAACA…
>Consensus_C1469_S23_L001.primertrimmed.consensus_threshold_0.75_quality_20	NNNNNNNNNNNNNNNNNNNNNNNNNNNNNNACCAACCAACTTTCGATCTCTTGTAGATCTGTTCTCTAAACGAACTTTAAAATCTGTGTGGCTGTCACTCGGCTGCATGCTTAGTGCACTCACGCAGTATAATTAATAACTAATTACTGTCGTTGACAGGACACGAGTAACTCGTCTATCTTCTGCAGGCTGCTTACGGTTTCGTCCGTGTTGCAGCCGATCATCAGCACATCTAGGTTTTGTCCGGGTGTGACCGAAAGGTAAGATGGAGAGCCTTGTCCCTGGTTTCAACGAGAAAACACACGTCCAACTCAGTTTGCCTGTTTTACAGGTTCGCGACGTGCTCGTACGTGGCTTTGGAGACTCCGTGGAGGAGGTCTTATCAGAGGCACGTCAACA…
>Consensus_C1486_S28_L001.primertrimmed.consensus_threshold_0.75_quality_20	NNNNNNNNNNNNNNNNNNNNNNNNNAACAAACCAACCAACTTTCGATCTCTTGTAGATCTGTTCTCTAAACGAACTTTAAAATCTGTGTGGCTGTCACTCGGCTGCATGCTTAGTGCACTCACGCAGTATAATTAATAACTAATTACTGTCGTTGACAGGACACGAGTAACTCGTCTATCTTCTGCAGGCTGCTTACGGTTTCGTCCGTGTTGCAGCCGATCATCAGCACATCTAGGTTTTGTCCGGGTGTGACCGAAAGGTAAGATGGAGAGCCTTGTCCCTGGTTTCAACGAGAAAACACACGTCCAACTCAGTTTGCCTGTTTTACAGGTTCGCGACGTGCTCGTACGTGGCTTTGGAGACTCCGTGGAGGAGGTCTTATCAGAGGCACGTCAACA…
>Consensus_C1495_S26_L001.primertrimmed.consensus_threshold_0.75_quality_20	NNNNNNNNNNNNNNNNNNNNNNNNNNNNAAACCAACCAACTTTCGATCTCTTGTAGATCTGTTCTCTAAACGAACTTTAAAATCTGTGTGGCTGTCACTCGGCTGCATGCTTAGTGCACTCACGCAGTATAATTAATAACTAATTACTGTCGTTGACAGGACACGAGTAACTCGTCTATCTTCTGCAGGCTGCTTACGGTTTCGTCCGTGTTGCAGCCGATCATCAGCACATCTAGGTTTTGTCCGGGTGTGACCGAAAGGTAAGATGGAGAGCCTTGTCCCTGGTTTCAACGAGAAAACACACGTCCAACTCAGTTTGCCTGTTTTACAGGTTCGCGACGTGCTCGTACGTGGCTTTGGAGACTCCGTGGAGGAGGTCTTATCAGAGGCACGTCAACA…
>Consensus_C1500_S10_L001.primertrimmed.consensus_threshold_0.75_quality_20	NNNNNNNNNNNNNNNNNNNNNNNNNNNNNNACCAACCAACTTTCGATCTCTTGTAGATCTGTTCTCTAAACGAACTTTAAAATCTGTGTGGCTGTCACTCGGCTGCATGCTTAGTGCACTCACGCAGTATAATTAATAACTAATTACTGTCGTTGACAGGACACGAGTAACTCGTCTATCTTCTGCAGGCTGCTTACGGTTTCGTCCGTGTTGCAGCCGATCATCAGCACATCTAGGTTTTGTCCGGGTGTGACCGAAAGGTAAGATGGAGAGCCTTGTCCCTGGTTTCAACGAGAAAACACACGTCCAACTTAGTTTGCCTGTTTTACAGGTTCGCGACGTGCTCGTACGTGGCTTTGGAGACTCCGTGGAGGAGGTCTTATCAGAGGCACGTCAACA…
>Consensus_C1513_S2_L001.primertrimmed.consensus_threshold_0.75_quality_20	NNNNNNNNNNNNNNNNNNNNNNNNNNNNNNACCAACCAACTTTCGATCTCTTGTAGATCTGTTCTCTAAACGAACTTTAAAATCTGTGTGGCTGTCACTCGGCTGCATGCTTAGTGCACTCACGCAGTATAATTAATAACTAATTACTGTCGTTGACAGGACACGAGTAACTCGTCTATCTTCTGCAGGCTGCTTACGGTTTCGTCCGTGTTGCAGCCGATCATCAGCACATCTAGGTTTTGTCCGGGTGTGACCGAAAGGTAAGATGGAGAGCCTTGTCCCTGGTTTCAACGAGAAAACACACGTCCAACTCAGTTTGCCTGTTTTACAGGTTCGCGACGTGCTCGTACGTGGCTTTGGAGACTCCGTGGAGGAGGTCTTATCAGAGGCACGTCAACA…
>Consensus_C1516_S4_L001.primertrimmed.consensus_threshold_0.75_quality_20	NNNNNNNNNNNNNNNNNNNNNNNNNNNNNNACCAACCAACTTTCGATCTCTTGTAGATCTGTTCTCTAAACGAACTTTAAAATCTGTGTGGCTGTCACTCGGCTGCATGCTTAGTGCACTCACGCAGTATAATTAATAACTAATTACTGTCGTTGACAGGACACGAGTAACTCGTCTATCTTCTGCAGGCTGCTTACGGTTTCGTCCGTGTTGCAGCCGATCATCAGCACATCTAGGTTTTGTCCGGGTGTGACCGAAAGGTAAGATGGAGAGCCTTGTCCCTGGTTTCAACGAGAAAACACACGTCCAACTCAGTTTGCCTGTTTTACAGGTTCGCGACGTGCTCGTACGTGGCTTTGGAGACTCCGTGGAGGAGGTCTTATCAGAGGCACGTCAACA…
>Consensus_C1829_S29_L001.primertrimmed.consensus_threshold_0.75_quality_20	NNNNNNNNNNNNNNNNNNNNNNNNNNNNNNACCAACCAACTTTCGATCTCTTGTAGATCTGTTCTCTAAACGAACTTTAAAATCTGTGTGGCTGTCACTCGGCTGCATGCTTAGTGCACTCACGCAGTATAATTAATAACTAATTACTGTCGTTGACAGGACACGAGTAACTCGTCTATCTTCTGCAGGCTGCTTACGGTTTCGTCCGTGTTGCAGCCGATCATCAGCACATCTAGGTTTTGTCCGGGTGTGACCGAAAGGTAAGATGGAGAGCCTTGTCCCTGGTTTCAACGAGAAAACACACGTCCAACTCAGTTTGCCTGTTTTACAGGTTCGCGACGTGCTCGTACGTGGCTTTGGAGACTCCGTGGAGGAGGTCTTATCAGAGGCACGTCAACA…
>Consensus_C2002_S25_L001.primertrimmed.consensus_threshold_0.75_quality_20	NNNNNNNNNNNNNNNNNNNNNNNNNNNNNNACCAACCAACTTTCGATCTCTTGTAGATCTGTTCTCTAAACGAACTTTAAAATCTGTGTGGCTGTCACTCGGCTGCATGCTTAGTGCACTCACGCAGTATAATTAATAACTAATTACTGTCGTTGACAGGACACGAGTAACTCGTCTATCTTCTGCAGGCTGCTTACGGTTTCGTCCGTGTTGCAGCCGATCATCAGCACATCTAGGTTTTGTCCGGGTGTGACCGAAAGGTAAGATGGAGAGCCTTGTCCCTGGTTTCAACGAGAAAACACACGTCCAACTCAGTTTGCCTGTTTTACAGGTTCGCGACGTGCTCGTACGTGGCTTTGGAGACTCCGTGGAGGAGGTCTTATCAGAGGCACGTCAACA…
>Consensus_C2004_S15_L001.primertrimmed.consensus_threshold_0.75_quality_20	NNNNNNNNNNNNNNNNNNNNNNNNNNNNNNACCAACCAACTTTCGATCTCTTGTAGATCTGTTCTCTAAACGAACTTTAAAATCTGTGTGGCTGTCACTCGGCTGCATGCTTAGTGCACTCACGCAGTATAATTAATAACTAATTACTGTCGTTGACAGGACACGAGTAACTCGTCTATCTTCTGCAGGCTGCTTACGGTTTCGTCCGTGTTGCAGCCGATCATCAGCACATCTAGGTTTTGTCCGGGTGTGACCGAAAGGTAAGATGGAGAGCCTTGTCCCTGGTTTCAACGAGAAAACACACGTCCAACTCAGTTTGCCTGTTTTACAGGTTCGCGACGTGCTCGTACGTGGCTTTGGAGACTCCGTGGAGGAGGTCTTATCAGAGGCACGTCAACA…
>Consensus_C2169_S18_L001.primertrimmed.consensus_threshold_0.75_quality_20	NNNNNNNNNNNNNNNNNNNNNNNNNNNNNNACCAACCAACTTTCGATCTCTTGTAGATCTGTTCTCTAAACGAACTTTAAAATCTGTGTGGCTGTCACTCGGCTGCATGCTTAGTGCACTCACGCAGTATAATTAATAACTAATTACTGTCGTTGACAGGACACGAGTAACTCGTCTATCTTCTGCAGGCTGCTTACGGTTTCGTCCGTGTTGCAGCCGATCATCAGCACATCTAGGTTTTGTCCGGGTGTGACCGAAAGGTAAGATGGAGAGCCTTGTCCCTGGTTTCAACGAGAAAACACACGTCCAACTTAGTTTGCCTGTTTTACAGGTTCGCGACGTGCTCGTACGTGGCTTTGGAGACTCCGTGGAGGAGGTCTTATCAGAGGCACGTCAACA…
>Consensus_C2350_S17_L001.primertrimmed.consensus_threshold_0.75_quality_20	NNNNNNNNNNNNNNNNNNNNNNNNNNNNNNACCAACCAACTTTCGATCTCTTGTAGATCTGTTCTCTAAACGAACTTTAAAATCTGTGTGGCTGTCACTCGGCTGCATGCTTAGTGCACTCACGCAGTATAATTAATAACTAATTACTGTCGTTGACAGGACACGAGTAACTCGTCTATCTTCTGCAGGCTGCTTACGGTTTCGTCCGTGTTGCAGCCGATCATCAGCACATCTAGGTTTTGTCCGGGTGTGACCGAAAGGTAAGATGGAGAGCCTTGTCCCTGGTTTCAACGAGAAAACACACGTCCAACTTAGTTTGCCTGTTTTACAGGTTCGCGACGTGCTCGTACGTGGCTTTGGAGACTCCGTGGAGGAGGTCTTATCAGAGGCACGTCAACA…
>Consensus_C2408_S3_L001.primertrimmed.consensus_threshold_0.75_quality_20	NNNNNNNNNNNNNNNNNNNNNNNNNNNNNNACCAACCAACTTTCGATCTCTTGTAGATCTGTTCTCTAAACGAACTTTAAAATCTGTGTGGCTGTCACTCGGCTGCATGCTTAGTGCACTCACGCAGTATAATTAATAACTAATTACTGTCGTTGACAGGACACGAGTAACTCGTCTATCTTCTGCAGGCTGCTTACGGTTTCGTCCGTGTTGCAGCCGATCATCAGCACATCTAGGTTTTGTCCGGGTGTGACCGAAAGGTAAGATGGAGAGCCTTGTCCCTGGTTTCAACGAGAAAACACACGTCCAACTCAGTTTGCCTGTTTTACAGGTTCGCGACGTGCTCGTACGTGGCTTTGGAGACTCCGTGGAGGAGGTCTTATCAGAGGCACGTCAACA…
>Consensus_C2520_S19_L001.primertrimmed.consensus_threshold_0.75_quality_20	NNNNNNNNNNNNNNNNNNNNNNNNNNNNNNACCAACCAACTTTCGATCTCTTGTAGATCTGTTCTCTAAACGAACTTTAAAATCTGTGTGGCTGTCACTCGGCTGCATGCTTAGTGCACTCACGCAGTATAATTAATAACTAATTACTGTCGTTGACAGGACACGAGTAACTCGTCTATCTTCTGCAGGCTGCTTACGGTTTCGTCCGTGTTGCAGCCGATCATCAGCACATCTAGGTTTTGTCCGGGTGTGACCGAAAGGTAAGATGGAGAGCCTTGTCCCTGGTTTCAACGAGAAAACACACGTCCAACTTAGTTTGCCTGTTTTACAGGTTCGCGACGTGCTCGTACGTGGCTTTGGAGACTCCGTGGAGGAGGTCTTATCAGAGGCACGTCAACA…
>Consensus_C2524_S1_L001.primertrimmed.consensus_threshold_0.75_quality_20	NNNNNNNNNNNNNNNNNNNNNNNNNNNNNNACCAACCAACTTTCGATCTCTTGTAGATCTGTTCTCTAAACGAACTTTAAAATCTGTGTGGCTGTCACTCGGCTGCATGCTTAGTGCACTCACGCAGTATAATTAATAACTAATTACTGTCGTTGACAGGACACGAGTAACTCGTCTATCTTCTGCAGGCTGCTTACGGTTTCGTCCGTGTTGCAGCCGATCATCAGCACATCTAGGTTTTGTCCGGGTGTGACCGAAAGGTAAGATGGAGAGCCTTGTCCCTGGTTTCAACGAGAAAACACACGTCCAACTCAGTTTGCCTGTTTTACAGGTTCGCGACGTGCTCGTACGTGGCTTTGGAGACTCCGTGGAGGAGGTCTTATCAGAGGCACGTCAACA…
>Consensus_C2527_S16_L001.primertrimmed.consensus_threshold_0.75_quality_20	NNNNNNNNNNNNNNNNNNNNNNNNNNNNNNACCAACCAACTTTCGATCTCTTGTAGATCTGTTCTCTAAACGAACTTTAAAATCTGTGTGGCTGTCACTCGGCTGCATGCTTAGTGCACTCACGCAGTATAATTAATAACTAATTACTGTCGTTGACAGGACACGAGTAACTCGTCTATCTTCTGCAGGCTGCTTACGGTTTCGTCCGTGTTGCAGCCGATCATCAGCACATCTAGGTTTTGTCCGGGTGTGACCGAAAGGTAAGATGGAGAGCCTTGTCCCTGGTTTCAACGAGAAAACACACGTCCAACTCAGTTTGCCTGTTTTACAGGTTCGCGACGTGCTCGTACGTGGCTTTGGAGACTCCGTGGAGGAGGTCTTATCAGAGGCACGTCAACA…
>Consensus_C2529_S7_L001.primertrimmed.consensus_threshold_0.75_quality_20	NNNNNNNNNNNNNNNNNNNNNNNNNAACAAACCAACCAACTTTCGATCTCTTGTAGATCTGTTCTCTAAACGAACTTTAAAATCTGTGTGGCTGTCACTCGGCTGCATGCTTAGTGCACTCACGCAGTATAATTAATAACTAATTACTGTCGTTGACAGGACACGAGTAACTCGTCTATCTTCTGCAGGCTGCTTACGGTTTCGTCCGTGTTGCAGCCGATCATCAGCACATCTAGGTTTTGTCCGGGTGTGACCGAAAGGTAAGATGGAGAGCCTTGTCCCTGGTTTCAACGAGAAAACACACGTCCAACTTAGTTTGCCTGTTTTACAGGTTCGCGACGTGCTCGTACGTGGCTTTGGAGACTCCGTGGAGGAGGTCTTATCAGAGGCACGTCAACA…
>Consensus_C2535_S24_L001.primertrimmed.consensus_threshold_0.75_quality_20	NNNNNNNNNNNNNNNNNNNNNNNNNNNNNNACCAACCAACTTTCGATCTCTTGTAGATCTGTTCTCTAAACGAACTTTAAAATCTGTGTGGCTGTCACTCGGCTGCATGCTTAGTGCACTCACGCAGTATAATTAATAACTAATTACTGTCGTTGACAGGACACGAGTAACTCGTCTATCTTCTGCAGGCTGCTTACGGTTTCGTCCGTGTTGCAGCCGATCATCAGCACATCTAGGTTTTGTCCGGGTGTGACCGAAAGGTAAGATGGAGAGCCTTGTCCCTGGTTTCAACGAGAAAACACACGTCCAACTTAGTTTGCCTGTTTTACAGGTTCGCGACGTGCTCGTACGTGGCTTTGGAGACTCCGTGGAGGAGGTCTTATCAGAGGCACGTCAACA…
>Consensus_C2543_S22_L001.primertrimmed.consensus_threshold_0.75_quality_20	NNNNNNNNNNNNNNNNNNNNNNNNNNNNNNACCAACCAACTTTCGATCTCTTGTAGATCTGTTCTCTAAACGAACTTTAAAATCTGTGTGGCTGTCACTCGGCTGCATGCTTAGTGCACTCACGCAGTATAATTAATAACTAATTACTGTCGTTGACAGGACACGAGTAACTCGTCTATCTTCTGCAGGCTGCTTACGGTTTCGTCCGTGTTGCAGCCGATCATCAGCACATCTAGGTTTTGTCCGGGTGTGACCGAAAGGTAAGATGGAGAGCCTTGTCCCTGGTTTCAACGAGAAAACACACGTCCAACTCAGTTTGCCTGTTTTACAGGTTCGCGACGTGCTCGTACGTGGCTTTGGAGACTCCGTGGAGGAGGTCTTATCAGAGGCACGTCAACA…
>Consensus_C2603_S6_L001.primertrimmed.consensus_threshold_0.75_quality_20	NNNNNNNNNNNNNNNNNNNNNNNNNNNNNNACCAACCAACTTTCGATCTCTTGTAGATCTGTTCTCTAAACGAACTTTAAAATCTGTGTGGCTGTCACTCGGCTGCATGCTTAGTGTACTCACGCAGTATAATTAATAACTAATTACTGTCGTTGACAGGACACGAGTAACTCGTCTATCTTCTGCAGGCTGCTTACGGTTTCGTCCGTGTTGCAGCCGATCATCAGCACATCTAGGTTTTGTCCGGGTGTGACCGAAAGGTAAGATGGAGAGCCTTGTCCCTGGTTTCAACGAGAAAACACACGTCCAACTCAGTTTGCCTGTTTTACAGGTTCGCGACGTGCTCGTACGTGGCTTTGGAGACTCCGTGGAGGAGGTCTTATCAGAGGCACGTCAACA…
>Consensus_C2910_S14_L001.primertrimmed.consensus_threshold_0.75_quality_20	NNNNNNNNNNNNNNNNNNNNNNNNNNNNNNACCAACCAACTTTCGATCTCTTGTAGATCTGTTCTCTAAACGAACTTTAAAATCTGTGTGGCTGTCACTCGGCTGCATGCTTAGTGCACTCACGCAGTATAATTAATAACTAATTACTGTCGTTGACAGGACACGAGTAACTCGTCTATCTTCTGCAGGCTGCTTACGGTTTCGTCCGTGTTGCAGCCGATCATCAGCACATCTAGGTTTTGTCCGGGTGTGACCGAAAGGTAAGATGGAGAGCCTTGTCCCTGGTTTCAACGAGAAAACACACGTCCAACTTAGTTTGCCTGTTTTACAGGTTCGCGACGTGCTCGTACGTGGCTTTGGAGACTCCGTGGAGGAGGTCTTATCAGAGGCACGTCAACA…
>Consensus_C2916_S12_L001.primertrimmed.consensus_threshold_0.75_quality_20	NNNNNNNNNNNNNNNNNNNNNNNNNNNNNNACCAACCAACTTTCGATCTCTTGTAGATCTGTTCTCTAAACGAACTTTAAAATCTGTGTGGCTGTCACTCGGCTGCATGCTTAGTGCACTCACGCAGTATAATTAATAACTAATTACTGTCGTTGACAGGACACGAGTAACTCGTCTATCTTCTGCAGGCTGCTTACGGTTTCGTCCGTGTTGCAGCCGATCATCAGCACATCTAGGTTTTGTCCGGGTGTGACCGAAAGGTAAGATGGAGAGCCTTGTCCCTGGTTTCAACGAGAAAACACACGTCCAACTCAGTTTGCCTGTTTTACAGGTTCGCGACGTGCTCGTACGTGGCTTTGGAGACTCCGTGGAGGAGGTCTTATCAGAGGCACGTCAACA…
>Consensus_C2926_S20_L001.primertrimmed.consensus_threshold_0.75_quality_20	NNNNNNNNNNNNNNNNNNNNNNNNNNNNNNACCAACCAACTTTCGATCTCTTGTAGATCTGTTCTCTAAACGAACTTTAAAATCTGTGTGGCTGTCACTCGGCTGCATGCTTAGTGCACTCACGCAGTATAATTAATAACTAATTACTGTCGTTGACAGGACACGAGTAACTCGTCTATCTTCTGCAGGCTGCTTACGGTTTCGTCCGTGTTGCAGCCGATCATCAGCACATCTAGGTTTTGTCCGGGTGTGACCGAAAGGTAAGATGGAGAGCCTTGTCCCTGGTTTCAACGAGAAAACACACGTCCAACTCAGTTTGCCTGTTTTACAGGTTCGCGACGTGCTCGTACGTGGCTTTGGAGACTCCGTGGAGGAGGTCTTATCAGAGGCACGTCAACA…
>Consensus_C2999_S13_L001.primertrimmed.consensus_threshold_0.75_quality_20	NNNNNNNNNNNNNNNNNNNNNNNNNNNNNNACCAACCAACTTTCGATCTCTTGTAGATCTGTTCTCTAAACGAACTTTAAAATCTGTGTGGCTGTCACTCGGCTGCATGCTTAGTGCACTCACGCAGTATAATTAATAACTAATTACTGTCGTTGACAGGACACGAGTAACTCGTCTATCTTCTGCAGGCTGCTTACGGTTTCGTCCGTGTTGCAGCCGATCATCAGCACATCTAGGTTTTGTCCGGGTGTGACCGAAAGGTAAGATGGAGAGCCTTGTCCCTGGTTTCAACGAGAAAACACACGTCCAACTCAGTTTGCCTGTTTTACAGGTTCGCGACGTGCTCGTACGTGGCTTTGGAGACTCCGTGGAGGAGGTCTTATCAGAGGCACGTCAACA…
>Consensus_C3055_S27_L001.primertrimmed.consensus_threshold_0.75_quality_20	NNNNNNNNNNNNNNNNNNNNNNNNNNNNNNACCAACCAACTTTCGATCTCTTGTAGATCTGTTCTCTAAACGAACTTTAAAATCTGTGTGGCTGTCACTCGGCTGCATGCTTAGTGCACTCACGCAGTATAATTAATAACTAATTACTGTCGTTGACAGGACACGAGTAACTCGTCTATCTTCTGCAGGCTGCTTACGGTTTCGTCCGTGTTGCAGCCGATCATCAGCACATCTAGGTTTTGTCCGGGTGTGACCGAAAGGTAAGATGGAGAGCCTTGTCCCTGGTTTCAACGAGAAAACACACGTCCAACTCAGTTTGCCTGTTTTACAGGTTCGCGACGTGCTCGTACGTGGCTTTGGAGACTCCGTGGAGGAGGTCTTATCAGAGGCACGTCAACA…
>Consensus_C3145_S8_L001.primertrimmed.consensus_threshold_0.75_quality_20	NNNNNNNNNNNNNNNNNNNNNNNNNNNNNNACCAACCAACTTTCGATCTCTTGTAGATCTGTTCTCTAAACGAACTTTAAAATCTGTGTGGCTGTCACTCGGCTGCATGCTTAGTGCACTCACGCAGTATAATTAATAACTAATTACTGTCGTTGACAGGACACGAGTAACTCGTCTATCTTCTGCAGGCTGCTTACGGTTTCGTCCGTGTTGCAGCCGATCATCAGCACATCTAGGTTTTGTCCGGGTGTGACCGAAAGGTAAGATGGAGAGCCTTGTCCCTGGTTTCAACGAGAAAACACACGTCCAACTTAGTTTGCCTGTTTTACAGGTTCGCGACGTGCTCGTACGTGGCTTTGGAGACTCCGTGGAGGAGGTCTTATCAGAGGCACGTCAACA…
>Consensus_C3295_S21_L001.primertrimmed.consensus_threshold_0.75_quality_20	NNNNNNNNNNNNNNNNNNNNNNNNNNNNNNACCAACCAACTTTCGATCTCTTGTAGATCTGTTCTCTAAACGAACTTTAAAATCTGTGTGGCTGTCACTCGGCTGCATGCTTAGTGCACTCACGCAGTATAATTAATAACTAATTACTGTCGTTGACAGGACACGAGTAACTCGTCTATCTTCTGCAGGCTGCTTACGGTTTCGTCCGTGTTGCAGCCGATCATCAGCACATCTAGGTTTTGTCCGGGTGTGACCGAAAGGTAAGATGGAGAGCCTTGTCCCTGGTTTCAACGAGAAAACACACGTCCAACTCAGTTTGCCTGTTTTACAGGTTCGCGACGTGCTCGTACGTGGCTTTGGAGACTCCGTGGAGGAGGTCTTATCAGAGGCACGTCAACA…
>Consensus_C3298_S9_L001.primertrimmed.consensus_threshold_0.75_quality_20	NNNNNNNNNNNNNNNNNNNNNNNNNNNNNNACCAACCAACTTTCGATCTCTTGTAGATCTGTTCTCTAAACGAACTTTAAAATCTGTGTGGCTGTCACTCGGCTGCATGCTTAGTGCACTCACGCAGTATAATTAATAACTAATTACTGTCGTTGACAGGACACGAGTAACTCGTCTATCTTCTGCAGGCTGCTTACGGTTTCGTCCGTGTTGCAGCCGATCATCAGCACATCTAGGTTTTGTCCGGGTGTGACCGAAAGGTAAGATGGAGAGCCTTGTCCCTGGTTTCAACGAGAAAACACACGTCCAACTCAGTTTGCCTGTTTTACAGGTTCGCGACGTGCTCGTACGTGGCTTTGGAGACTCCGTGGAGGAGGTCTTATCAGAGGCACGTCAACA…
>Consensus_C3308_S5_L001.primertrimmed.consensus_threshold_0.75_quality_20	NNNNNNNNNNNNNNNNNNNNNNNNNNNNNNACCAACCAACTTTCGATCTCTTGTAGATCTGTTCTCTAAACGAACTTTAAAATCTGTGTGGCTGTCACTCGGCTGCATGCTTAGTGCACTCACGCAGTATAATTAATAACTAATTACTGTCGTTGACAGGACACGAGTAACTCGTCTATCTTCTGCAGGCTGCTTACGGTTTCGTCCGTGTTGCAGCCGATCATCAGCACATCTAGGTTTTGTCCGGGTGTGACCGAAAGGTAAGATGGAGAGCCTTGTCCCTGGTTTCAACGAGAAAACACACGTCCAACTTAGTTTGCCTGTTTTACAGGTTCGCGACGTGCTCGTACGTGGCTTTGGAGACTCCGTGGAGGAGGTCTTATCAGAGGCACGTCAACA…
>Consensus_C3630_S11_L001.primertrimmed.consensus_threshold_0.75_quality_20	NNNNNNNNNNNNNNNNNNNNNNNNNNNNNNACCAACCAACTTTCGATCTCTTGTAGATCTGTTCTCTAAACGAACTTTAAAATCTGTGTGGCTGTCACTCGGCTGCATGCTTAGTGCACTCACGCAGTATAATTAATAACTAATTACTGTCGTTGACAGGACACGAGTAACTCGTCTATCTTCTGCAGGCTGCTTACGGTTTCGTCCGTGTTGCAGCCGATCATCAGCACATCTAGGTTTTGTCCGGGTGTGACCGAAAGGTAAGATGGAGAGCCTTGTCCCTGGTTTCAACGAGAAAACACACGTCCAACTCAGTTTGCCTGTTTTACAGGTTCGCGACGTGCTCGTACGTGGCTTTGGAGACTCCGTGGAGGAGGTCTTATCAGAGGCACGTCAACA…
>Consensus_C570_S1_L001.primertrimmed.consensus_threshold_0.75_quality_20	NNNNNNNNNNNNNNNNNNNNNNNNNNNNNNACCAACCAACTTTCGATCTCTTGTAGATCTGTTCTCTAAACGAACTTTAAAATCTGTGTGGCTGTCACTCGGCTGCATGCTTAGTGCACTCACGCAGTATAATTAATAACTAATTACTGTCGTTGACAGGACACGAGTAACTCGTCTATCTTCTGCAGGCTGCTTACGGTTTCGTCCGTGTTGCAGCCGATCATCAGCACATCTAGGTTTTGTCCGGGTGTGACCGAAAGGTAAGATGGAGAGCCTTGTCCCTGGTTTCAACGAGAAAACACACGTCCAACTTAGTTTGCCTGTTTTACAGGTTCGCGACGTGCTCGTACGTGGCTTTGGAGACTCCGTGGAGGAGGTCTTATCAGAGGCACGTCAACA…
>Consensus_C571_S1_L001.primertrimmed.consensus_threshold_0.75_quality_20	NNNNNNNNNNNNNNNNNNNNNNNNNNNNNNNNNNNNNAACTTTCGATCTCTTGTAGATCTGTTCTCTAAACGAACTTTAAAATCTGTGTGGCTGTCACTCGGCTGCATGCTTAGTGCACTCACGCAGTATAATTAATAACTAATTACTGTCGTTGACAGGACACGAGTAACTCGTCTATCTTCTGCAGGCTGCTTACGGTTTCGTCCGTGTTGCAGCCGATCATCAGCACATCTAGGTTTTGTCCGGGTGTGACCGAAAGGTAAGATGGAGAGCCTTGTCCCTGGTTTCAACGAGAAAACACACGTCCAACTCAGTTTGCCTGTTTTACAGGTTCGCGACGTGCTCGTACGTGGCTTTGGAGACTCCGTGGAGGAGGTCTTATCAGAGGCACGTCAACA…
>Consensus_C574_S2_L001.primertrimmed.consensus_threshold_0.75_quality_20	NNNNNNNNNNNNNNNNNNNNNNNNNNNNNNACCAACCAACTTTCGATCTCTTGTAGATCTGTTCTCTAAACGAACTTTAAAATCTGTGTGGCTGTCACTCGGCTGCATGCTTAGTGCACTCACGCAGTATAATTAATAACTAATTACTGTCGTTGACAGGACACGAGTAACTCGTCTATCTTCTGCAGGCTGCTTACGGTTTCGTCCGTGTTGCAGCCGATCATCAGCACATCTAGGTTTTGTCCGGGTGTGACCGAAAGGTAAGATGGAGAGCCTTGTCCCTGGTTTCAACGAGAAAACACACGTCCAACTCAGTTTGCCTGTTTTACAGGTTCGCGACGTGCTCGTACGTGGCTTTGGAGACTCCGTGGAGGAGGTCTTATCAGAGGCACGTCAACA…
>Consensus_C584_S1_L001.primertrimmed.consensus_threshold_0.75_quality_20	NNNNNNNNNNNNNNNNNNNNNNNNNNNNNNACCAACCAACTTTCGATCTCTTGTAGATCTGTTCTCTAAACGAACTTTAAAATCTGTGTGGCTGTCACTCGGCTGCATGCTTAGTGCACTCACGCAGTATAATTAATAACTAATTACTGTCGTTGACAGGACACGAGTAACTCGTCTATCTTCTGCAGGCTGCTTACGGTTTCGTCCGTGTTGCAGCCGATCATCAGCACATCTAGGTTTTGTCCGGGTGTGACCGAAAGGTAAGATGGAGAGCCTTGTCCCTGGTTTCAACGAGAAAACACACGTCCAACTCAGTTTGCCTGTTTTACAGGTTCGCGACGTGCTCGTACGTGGCTTTGGAGACTCCGTGGAGGAGGTCTTATCAGAGGCACGTCAACA…
>Consensus_C658_S1_L001.primertrimmed.consensus_threshold_0.75_quality_20	NNNNNNNNNNNNNNNNNNNNNNNNNNNNNNACCAACCAACTTTCGATCTCTTGTAGATCTGTTCTCTAAACGAACTTTAAAATCTGTGTGGCTGTCACTCGGCTGCATGCTTAGTGCACTCACGCAGTATAATTAATAACTAATTACTGTCGTTGACAGGACACGAGTAACTCGTCTATCTTCTGCAGGCTGCTTACGGTTTCGTCCGTGTTGCAGCCGATCATCAGCACATCTAGGTTTTGTCCGGGTGTGACCGAAAGGTAAGATGGAGAGCCTTGTCCCTGGTTTCAACGAGAAAACACACGTCCAACTCAGTTTGCCTGTTTTACAGGTTCGCGACGTGCTCGTACGTGGCTTTGGAGACTCCGTGGAGGAGGTCTTATCAGAGGCACGTCAACA…
>Consensus_C671_S3_L001.primertrimmed.consensus_threshold_0.75_quality_20	NNNNNNNNNNNNNNNNNNNNNNNNNNNNNNACCAACCAACTTTCGATCTCTTGTAGATCTGTTCTCTAAACGAACTTTAAAATCTGTGTGGCTGTCACTCGGCTGCATGCTTAGTGCACTCACGCAGTATAATTAATAACTAATTACTGTCGTTGACAGGACACGAGTAACTCGTCTATCTTCTGCAGGCTGCTTACGGTTTCGTCCGTGTTGCAGCCGATCATCAGCACATCTAGGTTTTGTCCGGGTGTGACCGAAAGGTAAGATGGAGAGCCTTGTCCCTGGTTTCAACGAGAAAACACACGTCCAACTTAGTTTGCCTGTTTTACAGGTTCGCGACGTGCTCGTACGTGGCTTTGGAGACTCCGTGGAGGAGGTCTTATCAGAGGCACGTCAACA…
>Consensus_C678_S3_L001.primertrimmed.consensus_threshold_0.75_quality_20	NNNNNNNNNNNNNNNNNNNNNNNNNNNNNNNNNNNNNAACTTTCGATCTCTTGTAGATCTGTTCTCTAAACGAACTTTAAAATCTGTGTGGCTGTCACTCGGCTGCATGCTTAGTGCACTCACGCAGTATAATTAATAACTAATTACTGTCGTTGACAGGACACGAGTAACTCGTCTATCTTCTGCAGGCTGCTTACGGTTTCGTCCGTGTTGCAGCCGATCATCAGCACATCTAGGTTTTGTCCGGGTGTGACCGAAAGGTAAGATGGAGAGCCTTGTCCCTGGTTTCAACGAGAAAACACACGTCCAACTTAGTTTGCCTGTTTTACAGGTTCGCGACGTGCTCGTACGTGGCTTTGGAGACTCCGTGGAGGAGGTCTTATCAGAGGCACGTCAACA…
>Consensus_C683_S2_L001.primertrimmed.consensus_threshold_0.75_quality_20	NNNNNNNNNNNNNNNNNNNNNNNNNNNNNNACCAACCAACTTTCGATCTCTTGTAGATCTGTTCTCTAAACGAACTTTAAAATCTGTGTGGCTGTCACTCGGCTGCATGCTTAGTGCACTCACGCAGTATAATTAATAACTAATTACTGTCGTTGACAGGACACGAGTAACTCGTCTATCTTCTGCAGGCTGCTTACGGTTTCGTCCGTGTTGCAGCCGATCATCAGCACATCTAGGTTTTGTCCGGGTGTGACCGAAAGGTAAGATGGAGAGCCTTGTCCCTGGTTTCAACGAGAAAACACACGTCCAACTTAGTTTGCCTGTTTTACAGGTTCGCGACGTGCTCGTACGTGGCTTTGGAGACTCCGTGGAGGAGGTCTTATCAGAGGCACGTCAACA…
>Consensus_C691_S26_L001.primertrimmed.consensus_threshold_0.75_quality_20	NNNNNNNNNNNNNNNNNNNNNNNNNNNNNNACCAACCAACTTTCGATCTCTTGTAGATCTGTTCTCTAAACGAACTTTAAAATCTGTGTGGCTGTCACTCGGCTGCATGCTTAGTGCACTCACGCAGTATAATTAATAACTAATTACTGTCGTTGACAGGACACGAGTAACTCGTCTATCTTCTGCAGGCTGCTTACGGTTTCGTCCGTGTTGCAGCCGATCATCAGCACATCTAGGTTTTGTCCGGGTGTGACCGAAAGGTAAGATGGAGAGCCTTGTCCCTGGTTTCAACGAGAAAACACACGTCCAACTCAGTTTGCCTGTTTTACAGGTTCGCGACGTGCTCGTACGTGGCTTTGGAGACTCCGTGGAGGAGGTCTTATCAGAGGCACGTCAACA…
>Consensus_C692_S4_L001.primertrimmed.consensus_threshold_0.75_quality_20	NNNNNNNNNNNNNNNNNNNNNNNNNNNNNNACCAACCAACTTTCGATCTCTTGTAGATCTGTTCTCTAAACGAACTTTAAAATCTGTGTGGCTGTCACTCGGCTGCATGCTTAGTGCACTCACGCAGTATAATTAATAACTAATTACTGTCGTTGACAGGACACGAGTAACTCGTCTATCTTCTGCAGGCTGCTTACGGTTTCGTCCGTGTTGCAGCCGATCATCAGCACATCTAGGTTTTGTCCGGGTGTGACCGAAAGGTAAGATGGAGAGCCTTGTCCCTGGTTTCAACGAGAAAACACACGTCCAACTCAGTTTGCCTGTTTTACAGGTTCGCGACGTGCTCGTACGTGGCTTTGGAGACTCCGTGGAGGAGGTCTTATCAGAGGCACGTCAACA…
>Consensus_C703_S5_L001.primertrimmed.consensus_threshold_0.75_quality_20	NNNNNNNNNNNNNNNNNNNNNNNNNNNNNNACCAACCAACTTTCGATCTCTTGTAGATCTGTTCTCTAAACGAACTTTAAAATCTGTGTGGCTGTCACTCGGCTGCATGCTTAGTGCACTCACGCAGTATAATTAATAACTAATTACTGTCGTTGACAGGACACGAGTAACTCGTCTATCTTCTGCAGGCTGCTTACGGTTTCGTCCGTGTTGCAGCCGATCATCAGCACATCTAGGTTTTGTCCGGGTGTGACCGAAAGGTAAGATGGAGAGCCTTGTCCCTGGTTTCAACGAGAAAACACACGTCCAACTCAGTTTGCCTGTTTTACAGGTTCGCGACGTGCTCGTACGTGGCTTTGGAGACTCCGTGGAGGAGGTCTTATCAGAGGCACGTCAACA…
>Consensus_C706_S6_L001.primertrimmed.consensus_threshold_0.75_quality_20	NNNNNNNNNNNNNNNNNNNNNNNNNNNNNNACCAACCAACTTTCGATCTCTTGTAGATCTGTTCTCTAAACGAACTTTAAAATCTGTGTGGCTGTCACTCGGCTGCATGCTTAGTGCACTCACGCAGTATAATTAATAACTAATTACTGTCGTTGACAGGACACGAGTAACTCGTCTATCTTCTGCAGGCTGCTTACGGTTTCGTCCGTGTTGCAGCCGATCATCAGCACATCTAGGTTTTGTCCGGGTGTGACCGAAAGGTAAGATGGAGAGCCTTGTCCCTGGTTTCAACGAGAAAACACACGTCCAACTCAGTTTGCCTGTTTTACAGGTTCGCGACGTGCTCGTACGTGGCTTTGGAGACTCCGTGGAGGAGGTCTTATCAGAGGCACGTCAACA…
>Consensus_C747_S7_L001.primertrimmed.consensus_threshold_0.75_quality_20	NNNNNNNNNNNNNNNNNNNNNNNNNNNNNNACCAACCAACTTTCGATCTCTTGTAGATCTGTTCTCTAAACGAACTTTAAAATCTGTGTGGCTGTCACTCGGCTGCATGCTTAGTGCACTCACGCAGTATAATTAATAACTAATTACTGTCGTTGACAGGACACGAGTAACTCGTCTATCTTCTGCAGGCTGCTTACGGTTTCGTCCGTGTTGCAGCCGATCATCAGCACATCTAGGTTTTGTCCGGGTGTGACCGAAAGGTAAGATGGAGAGCCTTGTCCCTGGTTTCAACGAGAAAACACACGTCCAACTTAGTTTGCCTGTTTTACAGGTTCGCGACGTGCTCGTACGTGGCTTTGGAGACTCCGTGGAGGAGGTCTTATCAGAGGCACGTCAACA…
>Consensus_C951_S8_L001.primertrimmed.consensus_threshold_0.75_quality_20	NNNNNNNNNNNNNNNNNNNNNNNNNNNNNNACCAACCAACTTTCGATCTCTTGTAGATCTGTTCTCTAAACGAACTTTAAAATCTGTGTGGCTGTCACTCGGCTGCATGCTTAGTGCACTCACGCAGTATAATTAATAACTAATTACTGTCGTTGACAGGACACGAGTAACTCGTCTATCTTCTGCAGGCTGCTTACGGTTTCGTCCGTGTTGCAGCCGATCATCAGCACATCTAGGTTTTGTCCGGGTGTGACCGAAAGGTAAGATGGAGAGCCTTGTCCCTGGTTTCAACGAGAAAACACACGTCCAACTTAGTTTGCCTGTTTTACAGGTTCGCGACGTGCTCGTACGTGGCTTTGGAGACTCCGTGGAGGAGGTCTTATCAGAGGCACGTCAACA…
>Consensus_C974_S9_L001.primertrimmed.consensus_threshold_0.75_quality_20	NNNNNNNNNNNNNNNNNNNNNNNNNNNNNNACCAACCAACTTTCGATCTCTTGTAGATCTGTTCTCTAAACGAACTTTAAAATCTGTGTGGCTGTCACTCGGCTGCATGCTTAGTGCACTCACGCAGTATAATTAATAACTAATTACTGTCGTTGACAGGACACGAGTAACTCGTCTATCTTCTGCAGGCTGCTTACGGTTTCGTCCGTGTTGCAGCCGATCATCAGCACATCTAGGTTTTGTCCGGGTGTGACCGAAAGGTAAGATGGAGAGCCTTGTCCCTGGTTTCAACGAGAAAACACACGTCCAACTCAGTTTGCCTGTTTTACAGGTTCGCGACGTGCTCGTACGTGGCTTTGGAGACTCCGTGGAGGAGGTCTTATCAGAGGCACGTCAACA…
>Consensus_C975_S10_L001.primertrimmed.consensus_threshold_0.75_quality_20	NNNNNNNNNNNNNNNNNNNNNNNNNNNNNNACCAACCAACTTTCGATCTCTTGTAGATCTGTTCTCTAAACGAACTTTAAAATCTGTGTGGCTGTCACTCGGCTGCATGCTTAGTGCACTCACGCAGTATAATTAATAACTAATTACTGTCGTTGACAGGACACGAGTAACTCGTCTATCTTCTGCAGGCTGCTTACGGTTTCGTCCGTGTTGCAGCCGATCATCAGCACATCTAGGTTTTGTCCGGGTGTGACCGAAAGGTAAGATGGAGAGCCTTGTCCCTGGTTTCAACGAGAAAACACACGTCCAACTCAGTTTGCCTGTTTTACAGGTTCGCGACGTGCTCGTACGTGGCTTTGGAGACTCCGTGGAGGAGGTCTTATCAGAGGCACGTCAACA…
>Consensus_C978_S11_L001.primertrimmed.consensus_threshold_0.75_quality_20	NNNNNNNNNNNNNNNNNNNNNNNNNNNNNNACCAACCAACTTTCGATCTCTTGTAGATCTGTTCTCTAAACGAACTTTAAAATCTGTGTGGCTGTCACTCGGCTGCATGCTTAGTGCACTCACGCAGTATAATTAATAACTAATTACTGTCGTTGACAGGACACGAGTAACTCGTCTATCTTCTGCAGGCTGCTTACGGTTTCGTCCGTGTTGCAGCCGATCATCAGCACATCTAGGTTTTGTCCGGGTGTGACCGAAAGGTAAGATGGAGAGCCTTGTCCCTGGTTTCAACGAGAAAACACACGTCCAACTCAGTTTGCCTGTTTTACAGGTTCGCGACGTGCTCGTACGTGGCTTTGGAGACTCCGTGGAGGAGGTCTTATCAGAGGCACGTCAACA…
>Consensus_C984_S12_L001.primertrimmed.consensus_threshold_0.75_quality_20	NNNNNNNNNNNNNNNNNNNNNNNNNNNNNNACCAACCAACTTTCGATCTCTTGTAGATCTGTTCTCTAAACGAACTTTAAAATCTGTGTGGCTGTCACTCGGCTGCATGCTTAGTGCACTCACGCAGTATAATTAATAACTAATTACTGTCGTTGACAGGACACGAGTAACTCGTCTATCTTCTGCAGGCTGCTTACGGTTTCGTCCGTGTTGCAGCCGATCATCAGCACATCTAGGTTTTGTCCGGGTGTGACCGAAAGGTAAGATGGAGAGCCTTGTCCCTGGTTTCAACGAGAAAACACACGTCCAACTCAGTTTGCCTGTTTTACAGGTTCGCGACGTGCTCGTACGTGGCTTTGGAGACTCCGTGGAGGAGGTCTTATCAGAGGCACGTCAACA…
>Consensus_C987_S13_L001.primertrimmed.consensus_threshold_0.75_quality_20	NNNNNNNNNNNNNNNNNNNNNNNNNNNNNAACCAACCAACTTTCGATCTCTTGTAGATCTGTTCTCTAAACGAACTTTAAAATCTGTGTGGCTGTCACTCGGCTGCATGCTTAGTGCACTCACGCAGTATAATTAATAACTAATTACTGTCGTTGACAGGACACGAGTAACTCGTCTATCTTCTGCAGGCTGCTTACGGTTTCGTCCGTGTTGCAGCCGATCATCAGCACATCTAGGTTTTGTCCGGGTGTGACCGAAAGGTAAGATGGAGAGCCTTGTCCCTGGTTTCAACGAGAAAACACACGTCCAACTCAGTTTGCCTGTTTTACAGGTTCGCGACGTGCTCGTACGTGGCTTTGGAGACTCCGTGGAGGAGGTCTTATCAGAGGCACGTCAACA…
>Consensus_C990_S14_L001.primertrimmed.consensus_threshold_0.75_quality_20	NNNNNNNNNNNNNNNNNNNNNNNNNNNNNNACCAACCAACTTTCGATCTCTTGTAGATCTGTTCTCTAAACGAACTTTAAAATCTGTGTGGCTGTCACTCGGCTGCATGCTTAGTGCACTCACGCAGTATAATTAATAACTAATTACTGTCGTTGACAGGACACGAGTAACTCGTCTATCTTCTGCAGGCTGCTTACGGTTTCGTCCGTGTTGCAGCCGATCATCAGCACATCTAGGTTTTGTCCGGGTGTGACCGAAAGGTAAGATGGAGAGCCTTGTCCCTGGTTTCAACGAGAAAACACACGTCCAACTCAGTTTGCCTGTTTTACAGGTTCGCGACGTGCTCGTACGTGGCTTTGGAGACTCCGTGGAGGAGGTCTTATCAGAGGCACGTCAACA…
>Consensus_N1020_S2_L001.primertrimmed.consensus_threshold_0.75_quality_20	NNNNNNNNNNNNNNNNNNNNNNNNNNNNNNACCAACCAACTTTCGATCTCTTGTAGATCTGTTCTCTAAACGAACTTTAAAATCTGTGTGGCTGTCACTCGGCTGCATGCTTAGTGCACTCACGCAGTATAATTAATAACTAATTACTGTCGTTGACAGGACACGAGTAACTCGTCTATCTTCTGCAGGCTGCTTACGGTTTCGTCCGTGTTGCAGCCGATCATCAGCACATCTAGGTTTCGTCCGGGTGTGACCGAAAGGTAAGATGGAGAGCCTTGTCCCTGGTTTCAACGAGAAAACACACGTCCAACTCAGTTTGCCTGTTTTACAGGTTCGCGACGTGCTCGTACGTGGCTTTGGAGACTCCGTGGAGGAGGTCTTATCAGAGGCACGTCAACA…
>Consensus_N1153_S3_L001.primertrimmed.consensus_threshold_0.75_quality_20	NNNNNNNNNNNNNNNNNNNNNNNNNNNNNNACCAACCAACTTTCGATCTCTTGTAGATCTGTTCTCTAAACGAACTTTAAAATCTGTGTGGCTGTCACTCGGCTGCATGCTTAGTGCACTCACGCAGTATAATTAATAACTAATTACTGTCGTTGACAGGACACGAGTAACTCGTCTATCTTCTGCAGGCTGCTTACGGTTTCGTCCGTGTTGCAGCCGATCATCAGCACATCTAGGTTTCGTCCGGGTGTGACCGAAAGGTAAGATGGAGAGCCTTGTCCCTGGTTTCAACGAGAAAACACACGTCCAACTCAGTTTGCCTGTTTTACAGGTTCGCGACGTGCTCGTACGTGGCTTTGGAGACTCCGTGGAGGAGGTCTTATCAGAGGCACGTCAACA…
>Consensus_N1414_S5_L001.primertrimmed.consensus_threshold_0.75_quality_20	NNNNNNNNNNNNNNNNNNNNNNNNNNNNNNACCAACCAACTTTCGATCTCTTGTAGATCTGTTCTCTAAACGAACTTTAAAATCTGTGTGGCTGTCACTCGGCTGCATGCTTAGTGCACTCACGCAGTATAATTAATAACTAATTACTGTCGTTGACAGGACACGAGTAACTCGTCTATCTTCTGCAGGCTGCTTACGGTTTCGTCCGTGTTGCAGCCGATCATCAGCACATCTAGGTTTCGTCCGGGTGTGACCGAAAGGTAAGATGGAGAGCCTTGTCCCTGGTTTCAACGAGAAAACACACGTCCAACTCAGTTTGCCTGTTTTACAGGTTCGCGACGTGCTCGTACGTGGCTTTGGAGACTCCGTGGAGGAGGTCTTATCAGAGGCACGTCAACA…
>Consensus_N1418_S6_L001.primertrimmed.consensus_threshold_0.75_quality_20	NNNNNNNNNNNNNNNNNNNNNNNNNNNNNNACCAACCAACTTTCGATCTCTTGTAGATCTGTTCTCTAAACGAACTTTAAAATCTGTGTGGCTGTCACTCGGCTGCATGCTTAGTGCACTCACGCAGTATAATTAATAACTAATTACTGTCGTTGACAGGACACGAGTAACTCGTCTATCTTCTGCAGGCTGCTTACGGTTTCGTCCGTGTTGCAGCCGATCATCAGCACATCTAGGTTTCGTCCGGGTGTGACCGAAAGGTAAGATGGAGAGCCTTGTCCCTGGTTTCAACGAGAAAACACACGTCCAACTCAGTTTGCCTGTTTTACAGGTTCGCGACGTGCTCGTACGTGGCTTTGGAGACTCCGTGGAGGAGGTCTTATCAGAGGCACGTCAACA…
>Consensus_N1419_S7_L001.primertrimmed.consensus_threshold_0.75_quality_20	NNNNNNNNNNNNNNNNNNNNNNNNNNNNNNACCAACCAACTTTCGATCTCTTGTAGATCTGTTCTCTAAACGAACTTTAAAATCTGTGTGGCTGTCACTCGGCTGCATGCTTAGTGCACTCACGCAGTATAATTAATAACTAATTACTGTCGTTGACAGGACACGAGTAACTCGTCTATCTTCTGCAGGCTGCTTACGGTTTCGTCCGTGTTGCAGCCGATCATCAGCACATCTAGGTTTCGTCCGGGTGTGACCGAAAGGTAAGATGGAGAGCCTTGTCCCTGGTTTCAACGAGAAAACACACGTCCAACTCAGTTTGCCTGTTTTACAGGTTCGCGACGTGCTCGTACGTGGCTTTGGAGACTCCGTGGAGGAGGTCTTATCAGAGGCACGTCAACA…
>Consensus_N1499_S8_L001.primertrimmed.consensus_threshold_0.75_quality_20	NNNNNNNNNNNNNNNNNNNNNNNNNNNNNNACCAACCAACTTTCGATCTCTTGTAGATCTGTTCTCTAAACGAACTTTAAAATCTGTGTGGCTGTCACTCGGCTGCATGCTTAGTGCACTCACGCAGTATAATTAATAACTAATTACTGTCGTTGACAGGACACGAGTAACTCGTCTATCTTCTGCAGGCTGCTTACGGTTTCGTCCGTGTTGCAGCCGATCATCAGCACATCTAGGTTTCGTCCGGGTGTGACCGAAAGGTAAGATGGAGAGCCTTGTCCCTGGTTTCAACGAGAAAACACACGTCCAACTCAGTTTGCCTGTTTTACAGGTTCGCGACGTGCTCGTACGTGGCTTTGGAGACTCCGTGGAGGAGGTCTTATCAGAGGCACGTCAACA…
>Consensus_N2738_S10_L001.primertrimmed.consensus_threshold_0.75_quality_20	NNNNNNNNNNNNNNNNNNNNNNNNNNNNNNACCAACCAACTTTCGATCTCTTGTAGATCTGTTCTCTAAACGAACTTTAAAATCTGTGTGGCTGTCACTCGGCTGCATGCTTAGTGCACTCACGCAGTATAATTAATAACTAATTACTGTCGTTGACAGGACACGAGTAACTCGTCTATCTTCTGCAGGCTGCTTACGGTTTCGTCCGTGTTGCAGCCGATCATCAGCACATCTAGGTTTTGTCCGGGTGTGACCGAAAGGTAAGATGGAGAGCCTTGTCCCTGGTTTCAACGAGAAAACACACGTCCAACTCAGTTTGCCTGTTTTACAGGTTCGCGACGTGCTCGTACGTGGCTTTGGAGACTCCGTGGAGGAGGTCTTATCAGAGGCACGTCAACA…
>Consensus_N3131_S12_L001.primertrimmed.consensus_threshold_0.75_quality_20	NNNNNNNNNNNNNNNNNNNNNNNNNNNNNNACCAACCAACTTTCGATCTCTTGTAGATCTGTTCTCTAAACGAACTTTAAAATCTGTGTGGCTGTCACTCGGCTGCATGCTTAGTGCACTCACGCAGTATAATTAATAACTAATTACTGTCGTTGACAGGACACGAGTAACTCGTCTATCTTCTGCAGGCTGCTTACGGTTTCGTCCGTGTTGCAGCCGATCATCAGCACATCTAGGTTTTGTCCGGGTGTGACCGAAAGGTAAGATGGAGAGCCTTGTCCCTGGTTTCAACGAGAAAACACACGTCCAACTCAGTTTGCCTGTTTTACAGGTTCGCGACGTGCTCGTACGTGGCTTTGGAGACTCCGTGGAGGAGGTCTTATCAGAGGCACGTCAACA…
>Consensus_N3264_S13_L001.primertrimmed.consensus_threshold_0.75_quality_20	NNNNNNNNNNNNNNNNNNNNNNNNNNNNNNACCAACCAACTTTCGATCTCTTGTAGATCTGTTCTCTAAACGAACTTTAAAATCTGTGTGGCTGTCACTCGGCTGCATGCTTAGTGCACTCACGCAGTATAATTAATAACTAATTACTGTCGTTGACAGGACACGAGTAACTCGTCTATCTTCTGCAGGCTGCTTACGGTTTCGTCCGTGTTGCAGCCGATCATCAGCACATCTAGGTTTTGTCCGGGTGTGACCGAAAGGTAAGATGGAGAGCCTTGTCCCTGGTTTCAACGAGAAAACACACGTCCAACTCAGTTTGCCTGTTTTACAGGTTCGCGACGTGCTCGTACGTGGCTTTGGAGACTCCGTGGAGGAGGTCTTATCAGAGGCACGTCAACA…
>Consensus_N3430_S20_L001.primertrimmed.consensus_threshold_0.75_quality_20	NNNNNNNNNNNNNNNNNNNNNNNNNNNNNNACCAACCAACTTTCGATCTCTTGTAGATCTGTTCTCTAAACGAACTTTAAAATCTGTGTGGCTGTCACTCGGCTGCATGCTTAGTGCACTCACGCAGTATAATTAATAACTAATTACTGTCGTTGACAGGACACGAGTAACTCGTCTATCTTCTGCAGGCTGCTTACGGTTTCGTCCGTGTTGCAGCCGATCATCAGCACATCTAGGTTTTGTCCGGGTGTGACCGAAAGGTAAGATGGAGAGCCTTGTCCCTGGTTTCAACGAGAAAACACACGTCCAACTCAGTTTGCCTGTTTTACAGGTTCGCGACGTGCTCGTACGTGGCTTTGGAGACTCCGTGGAGGAGGTCTTATCAGAGGCACGTCAACA…
>Consensus_N3660_S14_L001.primertrimmed.consensus_threshold_0.75_quality_20	NNNNNNNNNNNNNNNNNNNNNNNNNNNNNNACCAACCAACTTTCGATCTCTTGTAGATCTGTTCTCTAAACGAACTTTAAAATCTGTGTGGCTGTCACTCGGCTGCATGCTTAGTGCACTCACGCAGTATAATTAATAACTAATTACTGTCGTTGACAGGACACGAGTAACTCGTCTATCTTCTGCAGGCTGCTTACGGTTTCGTCCGTGTTGCAGCCGATCATCAGCACATCTAGGTTTTGTCCGGGTGTGACCGAAAGGTAAGATGGAGAGCCTTGTCCCTGGTTTCAACGAGAAAACACACGTCCAACTCAGTTTGCCTGTTTTACAGGTTCGCGACGTGCTCGTACGTGGCTTTGGAGACTCCGTGGAGGAGGTCTTATCAGAGGCACGTCAACA…
>Consensus_N3674_S15_L001.primertrimmed.consensus_threshold_0.75_quality_20	NNNNNNNNNNNNNNNNNNNNNNNNNNNNNNACCAACCAACTTTCGATCTCTTGTAGATCTGTTCTCTAAACGAACTTTAAAATCTGTGTGGCTGTCACTCGGCTGCATGCTTAGTGCACTCACGCAGTATAATTAATAACTAATTACTGTCGTTGACAGGACACGAGTAACTCGTCTATCTTCTGCAGGCTGCTTACGGTTTCGTCCGTGTTGCAGCCGATCATCAGCACATCTAGGTTTTGTCCGGGTGTGACCGAAAGGTAAGATGGAGAGCCTTGTCCCTGGTTTCAACGAGAAAACACACGTCCAACTTAGTTTGCCTGTTTTACAGGTTCGCGACGTGCTCGTACGTGGCTTTGGAGACTCCGTGGAGGAGGTCTTATCAGAGGCACGTCAACA…
>Consensus_N3753_S16_L001.primertrimmed.consensus_threshold_0.75_quality_20	NNNNNNNNNNNNNNNNNNNNNNNNNNNNNNACCAACCAACTTTCGATCTCTTGTAGATCTGTTCTCTAAACGAACTTTAAAATCTGTGTGGCTGTCACTCGGCTGCATGCTTAGTGCACTCACGCAGTATAATTAATAACTAATTACTGTCGTTGACAGGACACGAGTAACTCGTCTATCTTCTGCAGGCTGCTTACGGTTTCGTCCGTGTTGCAGCCGATCATCAGCACATCTAGGTTTTGTCCGGGTGTGACCGAAAGGTAAGATGGAGAGCCTTGTCCCTGGTTTCAACGAGAAAACACACGTCCAACTTAGTTTGCCTGTTTTACAGGTTCGCGACGTGCTCGTACGTGGCTTTGGAGACTCCGTGGAGGAGGTCTTATCAGAGGCACGTCAACA…
>Consensus_N4274_S17_L001.primertrimmed.consensus_threshold_0.75_quality_20	NNNNNNNNNNNNNNNNNNNNNNNNNNNNNNACCAACCAACTTTCGATCTCTTGTAGATCTGTTCTCTAAACGAACTTTAAAATCTGTGTGGCTGTCACTCGGCTGCATGCTTAGTGCACTCACACAGTATAATTAATAACTAATTACTGTCGTTGACAGGACACGAGTAACTCGTCTATCTTCTGCAGGCTGCTTACGGTTTCGTCCGTGTTGCAGCCGATCATCAGCACATCTAGGTTTTGTCCGGGTGTGACCGAAAGGTAAGATGGAGAGCCTTGTCCCTGGTTTCAACGAGAAAACACACGTCCAACTTAGTTTGCCTGTTTTACAGGTTCGCGACGTGCTCGTACGTGGCTTTGGAGACTCCGTGGAGGAGGTCTTATCAGAGGCACGTCAACA…
>Consensus_N4288_S19_L001.primertrimmed.consensus_threshold_0.75_quality_20	NNNNNNNNNNNNNNNNNNNNNNNNNNNNNNACCAACCAACTTTCGATCTCTTGTAGATCTGTTCTCTAAACGAACTTTAAAATCTGTGTGGCTGTCACTCGGCTGCATGCTTAGTGCACTCACGCAGTATAATTAATAACTAATTACTGTCGTTGACAGGACACGAGTAACTCGTCTATCTTCTGCAGGCTGCTTACGGTTTCGTCCGTGTTGCAGCCGATCATCAGCACATCTAGGTTTTGTCCGGGTGTGACCGAAAGGTAAGATGGAGAGCCTTGTCCCTGGTTTCAACGAGAAAACACACGTCCAACTCAGTTTGCCTGTTTTACAGGTTCGCGACGTGCTCGTACGTGGCTTTGGAGACTCCGTGGAGGAGGTCTTATCAGAGGCACGTCAACA…
>Consensus_N4657_S21_L001.primertrimmed.consensus_threshold_0.75_quality_20	NNNNNNNNNNNNNNNNNNNNNNNNNNNNNNACCAACCAACTTTCGATCTCTTGTAGATCTGTTCTCTAAACGAACTTTAAAATCTGTGTGGCTGTCACTCGGCTGCATGCTTAGTGCACTCACGCAGTATAATTAATAACTAATTACTGTCGTTGACAGGACACGAGTAACTCGTCTATCTTCTGCAGGCTGCTTACGGTTTCGTCCGTGTTGCAGCCGATCATCAGCACATCTAGGTTTTGTCCGGGTGTGACCGAAAGGTAAGATGGAGAGCCTTGTCCCTGGTTTCAACGAGAAAACACACGTCCAACTTAGTTTGCCTGTTTTACAGGTTCGCGACGTGCTCGTACGTGGCTTTGGAGACTCCGTGGAGGAGGTCTTATCAGAGGCACGTCAACA…
>Consensus_N4683_S22_L001.primertrimmed.consensus_threshold_0.75_quality_20	NNNNNNNNNNNNNNNNNNNNNNNNNNNNNNACCAACCAACTTTCGATCTCTTGTAGATCTGTTCTCTAAACGAACTTTAAAATCTGTGTGGCTGTCACTCGGCTGCATGCTTAGTGCACTCACGCAGTATAATTAATAACTAATTACTGTCGTTGACAGGACACGAGTAACTCGTCTATCTTCTGCAGGCTGCTTACGGTTTCGTCCGTGTTGCAGCCGATCATCAGCACATCTAGGTTTTGTCCGGGTGTGACCGAAAGGTAAGATGGAGAGCCTTGTCCCTGGTTTCAACGAGAAAACACACGTCCAACTCAGTTTGCCTGTTTTACAGGTTCGCGACGTGCTCGTACGTGGCTTTGGAGACTCCGTGGAGGAGGTCTTATCAGAGGCACGTCAACA…
>Consensus_N4800_S23_L001.primertrimmed.consensus_threshold_0.75_quality_20	NNNNNNNNNNNNNNNNNNNNNNNNNNNNNNACCAACCAACTTTCGATCTCTTGTAGATCTGTTCTCTAAACGAACTTTAAAATCTGTGTGGCTGTCACTCGGCTGCATGCTTAGTGCACTCACGCAGTATAATTAATAACTAATTACTGTCGTTGACAGGACACGAGTAACTCGTCTATCTTCTGCAGGCTGCTTACGGTTTCGTCCGTGTTGCAGCCGATCATCAGCACATCTAGGTTTTGTCCGGGTGTGACCGAAAGGTAAGATGGAGAGCCTTGTCCCTGGTTTCAACGAGAAAACACACGTCCAACTTAGTTTGCCTGTTTTACAGGTTCGCGACGTGCTCGTACGTGGCTTTGGAGACTCCGTGGAGGAGGTCTTATCAGAGGCACGTCAACA…
>Consensus_N4853_S25_L001.primertrimmed.consensus_threshold_0.75_quality_20	NNNNNNNNNNNNNNNNNNNNNNNNNNNNNNACCAACCAACTTTCGATCTCTTGTAGATCTGTTCTCTAAACGAACTTTAAAATCTGTGTGGCTGTCACTCGGCTGCATGCTTAGTGCACTCACGCAGTATAATTAATAACTAATTACTGTCGTTGACAGGACACGAGTAACTCGTCTATCTTCTGCAGGCTGCTTACGGTTTCGTCCGTGTTGCAGCCGATCATCAGCACATCTAGGTTTTGTCCGGGTGTGACCGAAAGGTAAGATGGAGAGCCTTGTCCCTGGTTTCAACGAGAAAACACACGTCCAACTCAGTTTGCCTGTTTTACAGGTTCGCGACGTGCTCGTACGTGGCTTTGGAGACTCCGTGGAGGAGGTCTTATCAGAGGCACGTCAACA…
>Consensus_N4877_S26_L001.primertrimmed.consensus_threshold_0.75_quality_20	NNNNNNNNNNNNNNNNNNNNNNNNNNNNNNACCAACCAACTTTCGATCTCTTGTAGATCTGTTCTCTAAACGAACNNNNNNNNNNNNNNNNNNNNNNNNNNNNNNNNNNNNNNNNNNNNNNNNNNNNNNNNNNNNNNNNNNNNNNNNNNNNNNNNNNNNNNNNNNNNNNNNNNNNNNNNNNNNNNNNNNNNNNNNNNNNNNNNNNNNNNNNNNNNNNNNNNNNNNNNNNNNNNNNNNNNNNNNNNNNNNNNNNNNNNNNNNNNNNNNNNNNNNNNNNNNNNNNNNNNNNNNNNNNNNNNNNNNNNNNNNNNNNNNNNNNNCTGTTTTACAGGTTCGCGACGTGCTCGTACGTGGCTTTGGAGACTCCGTGGAGGAGGTCTTATCAGAGGCACGTCAACA…
>Consensus_N4893_S29_L001.primertrimmed.consensus_threshold_0.75_quality_20	NNNNNNNNNNNNNNNNNNNNNNNNNNNNNNACCAACCAACTTTCGATCTCTTGTAGATCTGTTCTCTAAACGAACTTTAAAATCTGTGTGGCTGTCACTCGGCTGCATGCTTAGTGCACTCACGCAGTATAATTAATAACTAATTACTGTCGTTGACAGGACACGAGTAACTCGTCTATCTTCTGCAGGCTGCTTACGGTTTCGTCCGTGTTGCAGCCGATCATCAGCACATCTAGGTTTTGTCCGGGTGTGACCGAAAGGTAAGATGGAGAGCCTTGTCCCTGGTTTCAACGAGAAAACACACGTCCAACTTAGTTTGCCTGTTTTACAGGTTCGCGACGTGCTCGTACGTGGCTTTGGAGACTCCGTGGAGGAGGTCTTATCAGAGGCACGTCAACA…
>Consensus_N4895_S27_L001.primertrimmed.consensus_threshold_0.75_quality_20	NNNNNNNNNNNNNNNNNNNNNNNNNNNNNNACCAACCAACTTTCGATCTCTTGTAGATCTGTTCTCTAAACGAACTTTAAAATCTGTGTGGCTGTCACTCGGCTGCATGCTTAGTGCACTCACGCAGTATAATTAATAACTAATTACTGTCGTTGACAGGACACGAGTAACTCGTCTATCTTCTGCAGGCTGCTTACGGTTTCGTCCGTGTTGCAGCCGATCATCAGCACATCTAGGTTTTGTCCGGGTGTGACCGAAAGGTAAGATGGAGAGCCTTGTCCCTGGTTTCAACGAGAAAACACACGTCCAACTTAGTTTGCCTGTTTTACAGGTTCGCGACGTGCTCGTACGTGGCTTTGGAGACTCCGTGGAGGAGGTCTTATCAGAGGCACGTCAACA…
>Consensus_N4912_S24_L001.primertrimmed.consensus_threshold_0.75_quality_20	NNNNNNNNNNNNNNNNNNNNNNNNNNNNNAACCAACCAACTTTCGATCTCTTGTAGATCTGTTCTCTAAACGAACTTTAAAATCTGTGTGGCTGTCACTCGGCTGCATGCTTAGTGCACTCACGCAGTATAATTAATAACTAATTACTGTCGTTGACAGGACACGAGTAACTCGTCTATCTTCTGCAGGCTGCTTACGGTTTCGTCCGTGTTGCAGCCGATCATCAGCACATCTAGGTTTTGTCCGGGTGTGACCGAAAGGTAAGATGGAGAGCCTTGTCCCTGGTTTCAACGAGAAAACACACGTCCAACTTAGTTTGCCTGTTTTACAGGTTCGCGACGTGCTCGTACGTGGCTTTGGAGACTCCGTGGAGGAGGTCTTATCAGAGGCACGTCAACA…
>Consensus_N4929_S30_L001.primertrimmed.consensus_threshold_0.75_quality_20	NNNNNNNNNNNNNNNNNNNNNNNNNNACAAACCAACCAACTTTCGATCTCTTGTAGATCTGTTCTCTAAACGAACTTTAAAATCTGTGTGGCTGTCACTCGGCTGCATGCTTAGTGCACTCACGCAGTATAATTAATAACTAATTACTGTCGTTGACAGGACACGAGTAACTCGTCTATCTTCTGCAGGCTGCTTACGGTTTCGTCCGTGTTGCAGCCGATCATCAGCACATCTAGGTTTTGTCCGGGTGTGACCGAAAGGTAAGATGGAGAGCCTTGTCCCTGGTTTCAACGAGAAAACACACGTCCAACTCAGTTTGCCTGTTTTACAGGTTCGCGACGTGCTCGTACGTGGCTTTGGAGACTCCGTGGAGGAGGTCTTATCAGAGGCACGTCAACA…
>Consensus_N5236_S11_L001.primertrimmed.consensus_threshold_0.75_quality_20	NNNNNNNNNNNNNNNNNTCCCAGGTAACAAACCAACCAACTTTCGATCTCTTGTAGATCTGTTCTCTAAACGAACTTTAAAATCTGTGTGGCTGTCACTCGGCTGCATGCTTAGTGCACTCACGCAGTATAATTAATAACTAATTACTGTCGTTGACAGGACACGAGTAACTCGTCTATCTTCTGCAGGCTGCTTACGGTTTCGTCCGTGTTGCAGCCGATCATCAGCACATCTAGGTTTTGTCCGGGTGTGACCGAAAGGTAAGATGGAGAGCCTTGTCCCTGGTTTCAACGAGAAAACACACGTCCAACTCAGTTTGCCTGTTTTACAGGTTCGCGACGTGCTCGTACGTGGCTTTGGAGACTCCGTGGAGGAGGTCTTATCAGAGGCACGTCAACA…
>Consensus_N5246_S18_L001.primertrimmed.consensus_threshold_0.75_quality_20	NNNNNNNNNNNNNNNNNNNNNNNNNNNNNNACCAACCAACTTTCGATCTCTTGTAGATCTGTTCTCTAAACGAACTTTAAAATCTGTGTGGCTGTCACTCGGCTGCATGCTTAGTGCACTCACGCAGTATAATTAATAACTAATTACTGTCGTTGACAGGACACGAGTAACTCGTCTATCTTCTGCAGGCTGCTTACGGTTTCGTCCGTGTTGCAGCCGATCATCAGCACATCTAGGTTTTGTCCGGGTGTGACCGAAAGGTAAGATGGAGAGCCTTGTCCCTGGTTTCAACGAGAAAACACACGTCCAACTTAGTTTGCCTGTTTTACAGGTTCGCGACGTGCTCGTACGTGGCTTTGGAGACTCCGTGGAGGAGGTCTTATCAGAGGCACGTCAACA…
>Consensus_N5275_S28_L001.primertrimmed.consensus_threshold_0.75_quality_20	NNNNNNNNNNNNNNNNNNNNNNNNNNNNNNACCAACCAACTTTCGATCTCTTGTAGATCTGTTCTCTAAACGAACTTTAAAATCTGTGTGGCTGTCACTCGGCTGCATGCTTAGTGCACTCACGCAGTATAATTAATAACTAATTACTGTCGTTGACAGGACACGAGTAACTCGTCTATCTTCTGCAGGCTGCTTACGGTTTCGTCCGTGTTGCAGCCGATCATCAGCACATCTAGGTTTTGTCCGGGTGTGACCGAAAGGTAAGATGGAGAGCCTTGTCCCTGGTTTCAACGAGAAAACACACGTCCAACTCAGTTTGCCTGTTTTACAGGTTCGCGACGTGCTCGTACGTGGCTTTGGAGACTCCGTGGAGGAGGTCTTATCAGAGGCACGTCAACA…
>Consensus_N5334_S9_L001.primertrimmed.consensus_threshold_0.75_quality_20	NNNNNNNNNNNNNNNNNNNNNNNNNNNNNNACCAACCAACTTTCGATCTCTTGTAGATCTGTTCTCTAAACGAACTTTAAAATCTGTGTGGCTGTCACTCGGCTGCATGCTTAGTGCACTCACGCAGTATAATTAATAACTAATTACTGTCGTTGACAGGACACGAGTAACTCGTCTATCTTCTGCAGGCTGCTTACGGTTTCGTCCGTGTTGCAGCCGATCATCAGCACATCTAGGTTTTGTCCGGGTGTGACCGAAAGGTAAGATGGAGAGCCTTGTCCCTGGTTTCAACGAGAAAACACACGTCCAACTCAGTTTGCCTGTTTTACAGGTTCGCGACGTGCTCGTACGTGGCTTTGGAGACTCCGTGGAGGAGGTCTTATCAGAGGCACGTCAACA…
>Consensus_N5491_S4_L001.primertrimmed.consensus_threshold_0.75_quality_20	NNNNNNNNNNNNNNNNNNNNNNNNNNNNNNACCAACCAACTTTCGATCTCTTGTAGATCTGTTCTCTAAACGAACTTTAAAATCTGTGTGGCTGTCACTCGGCTGCATGCTTAGTGCACTCACGCAGTATAATTAATAACTAATTACTGTCGTTGACAGGACACGAGTAACTCGTCTATCTTCTGCAGGCTGCTTACGGTTTCGTCCGTGTTGCAGCCGATCATCAGCACATCTAGGTTTTGTCCGGGTGTGACCGAAAGGTAAGATGGAGAGCCTTGTCCCTGGTTTCAACGAGAAAACACACGTCCAACTCAGTTTGCCTGTTTTACAGGTTCGCGACGTGCTCGTACGTGGCTTTGGAGACTCCGTGGAGGAGGTCTTATCAGAGGCACGTCAACA…
>Consensus_N69_S1_L001.primertrimmed.consensus_threshold_0.75_quality_20	NNNNNNNNNNNNNNNNNNNNNNNNNNNNNNACCAACCAACTTTCGATCTCTTGTAGATCTGTTCTCTAAACGAACTTTAAAATCTGTGTGGCTGTCACTCGGCTGCATGCTTAGTGCACTCACGCAGTATAATTAATAACTAATTACTGTCGTTGACAGGACACGAGTAACTCGTCTATCTTCTGCAGGCTGCTTACGGTTTCGTCCGTGTTGCAGCCGATCATCAGCACATCTAGGTTTCGTCCGGGTGTGACCGAAAGGTAAGATGGAGAGCCTTGTCCCTGGTTTCAACGAGAAAACACACGTCCAACTCAGTTTGCCTGTTTTACAGGTTCGCGACGTGCTCGTACGTGGCTTTGGAGACTCCGTGGAGGAGGTCTTATCAGAGGCACGTCAACA…

## Sheet: Supplementary_data_D4_GISAID_AC
Supplementary data D4: Accession IDs for 135 sequences submitted in GISAID database
Virus name	Accession ID	Collection date	Location	Host	Additional location information	Gender	Patient age	Patient status	Passage	Specimen	Additional host information	Lineage	Clade
hCoV-19/India/TG-NGC-CDFD-01/2020	EPI_ISL_466839	2020-05-10	Asia / India / Telangana	Human	Original	Nasopharyngeal swab		Illumina MiSeq	BWA-MEM			B.1.1.32	GR
hCoV-19/India/TG-NGC-CDFD-02/2020	EPI_ISL_466840	2020-05-10	Asia / India / Telangana	Human	Original	Nasopharyngeal swab		Illumina MiSeq	BWA-MEM	Stretches of NNNs (3.01% of overall sequence).	warn	B.1	G
hCoV-19/India/TG-NGC-CDFD-03/2020	EPI_ISL_466841	2020-05-10	Asia / India / Telangana	Human	Original	Nasopharyngeal swab		Illumina MiSeq	BWA-MEM			B.1	G
hCoV-19/India/TG-NGC-CDFD-04/2020	EPI_ISL_466842	2020-05-12	Asia / India / Telangana	Human	Original	Nasopharyngeal swab		Illumina MiSeq	BWA-MEM	Stretches of NNNs (3.96% of overall sequence).	warn	B.1.1.8	GR
hCoV-19/India/TG-NGC-CDFD-05/2020	EPI_ISL_466843	2020-05-12	Asia / India / Telangana	Human	Original	Nasopharyngeal swab		Illumina MiSeq	BWA-MEM	Long stretches of NNNs (6.01% of overall sequence).	alert	B.1.1.32	GR
hCoV-19/India/TG-NGC-CDFD-06/2020	EPI_ISL_466844	2020-05-12	Asia / India / Telangana	Human	Original	Nasopharyngeal swab		Illumina MiSeq	BWA-MEM	Stretches of NNNs (4.74% of overall sequence).	warn	B.1.1.32	GR
hCoV-19/India/TG-NGC-CDFD-07/2020	EPI_ISL_466845	2020-05-12	Asia / India / Telangana	Human	Original	Nasopharyngeal swab		Illumina MiSeq	BWA-MEM	Stretches of NNNs (2.93% of overall sequence).	warn	B.1.1.32	GR
hCoV-19/India/TG-NGC-CDFD-08/2020	EPI_ISL_466846	2020-05-12	Asia / India / Telangana	Human	Original	Nasopharyngeal swab		Illumina MiSeq	BWA-MEM	Long stretches of NNNs (11.95% of overall sequence).	alert	B.1.1.8	GR
hCoV-19/India/TG-NGC-CDFD-09/2020	EPI_ISL_466847	2020-05-13	Asia / India / Telangana	Human	Original	Nasopharyngeal swab		Illumina MiSeq	BWA-MEM	Stretches of NNNs (2.50% of overall sequence).	warn	B.1.1.8	GR
hCoV-19/India/TG-NGC-CDFD-10/2020	EPI_ISL_466848	2020-05-13	Asia / India / Telangana	Human	Original	Nasopharyngeal swab		Illumina MiSeq	BWA-MEM	Stretches of NNNs (3.43% of overall sequence).	warn	B.1.1.8	GR
hCoV-19/India/TG-NGC-CDFD-11/2020	EPI_ISL_466849	2020-05-22	Asia / India / Telangana	Human	Original	Nasopharyngeal swab		Illumina MiSeq	BWA-MEM	Stretches of NNNs (4.44% of overall sequence).	warn	B.1.1.32	GR
hCoV-19/India/TG-NGC-CDFD-12/2020	EPI_ISL_466850	2020-05-26	Asia / India / Telangana	Human	Original	Nasopharyngeal swab		Illumina MiSeq	BWA-MEM			B.1.1.32	GR
hCoV-19/India/TG-NGC-CDFD-13/2020	EPI_ISL_466851	2020-05-27	Asia / India / Telangana	Human	Original	Nasopharyngeal swab		Illumina MiSeq	BWA-MEM	Stretches of NNNs (2.37% of overall sequence).	warn	B.1.1.8	GR
hCoV-19/India/TG-NGC-CDFD-14/2020	EPI_ISL_466852	2020-05-27	Asia / India / Telangana	Human	Original	Nasopharyngeal swab		Illumina MiSeq	BWA-MEM	Stretches of NNNs (3.97% of overall sequence).	warn	B.1.1.8	GR
hCoV-19/India/TG-NGC-CDFD-15/2020	EPI_ISL_466853	2020-05-27	Asia / India / Telangana	Human	Original	Nasopharyngeal swab		Illumina MiSeq	BWA-MEM			B.1.1.8	GR
hCoV-19/India/TG-NGC-CDFD-16/2020	EPI_ISL_466854	2020-05-27	Asia / India / Telangana	Human	Original	Nasopharyngeal swab		Illumina MiSeq	BWA-MEM	Stretches of NNNs (1.84% of overall sequence).	warn	B.1.1.8	GR
hCoV-19/India/TG-NGC-CDFD-17/2020	EPI_ISL_466855	2020-05-27	Asia / India / Telangana	Human	Original	Nasopharyngeal swab		Illumina MiSeq	BWA-MEM			B.1.1.8	GR
hCoV-19/India/TG-NGC-CDFD-18/2020	EPI_ISL_466856	2020-05-27	Asia / India / Telangana	Human	Original	Nasopharyngeal swab		Illumina MiSeq	BWA-MEM	Stretches of NNNs (2.88% of overall sequence).	warn	B.1.1.8	GR
hCoV-19/India/TG-NGC-CDFD-19/2020	EPI_ISL_466857	2020-05-28	Asia / India / Telangana	Human	Original	Nasopharyngeal swab		Illumina MiSeq	BWA-MEM			B.1.1.8	GR
hCoV-19/India/TG-NGC-CDFD-20/2020	EPI_ISL_466858	2020-05-28	Asia / India / Telangana	Human	Original	Nasopharyngeal swab		Illumina MiSeq	BWA-MEM	Stretches of NNNs (3.25% of overall sequence).	warn	B.1.1.8	GR
hCoV-19/India/TG-NGC-CDFD-21/2020	EPI_ISL_466859	2020-05-29	Asia / India / Telangana	Human	Original	Nasopharyngeal swab		Illumina MiSeq	BWA-MEM	Stretches of NNNs (3.75% of overall sequence).	warn	B.1.1.8	GR
hCoV-19/India/TG-NGC-CDFD-22/2020	EPI_ISL_466860	2020-05-30	Asia / India / Telangana	Human	Original	Nasopharyngeal swab		Illumina MiSeq	BWA-MEM			B.1.1.8	GR
hCoV-19/India/TG-NGC-CDFD-23/2020	EPI_ISL_466861	2020-05-30	Asia / India / Telangana	Human	Original	Nasopharyngeal swab		Illumina MiSeq	BWA-MEM	Stretches of NNNs (1.49% of overall sequence).	warn	B.1.1.8	GR
hCoV-19/India/TG-NGC-CDFD-24/2020	EPI_ISL_466862	2020-05-30	Asia / India / Telangana	Human	Original	Nasopharyngeal swab		Illumina MiSeq	BWA-MEM	Stretches of NNNs (2.50% of overall sequence).	warn	B.1.1.8	GR
hCoV-19/India/TG-NGC-CDFD-25/2020	EPI_ISL_466863	2020-05-30	Asia / India / Telangana	Human	Original	Nasopharyngeal swab		Illumina MiSeq	BWA-MEM			B.1.1.8	GR
hCoV-19/India/TG-NGC-CDFD-26/2020	EPI_ISL_466864	2020-05-30	Asia / India / Telangana	Human	Original	Nasopharyngeal swab		Illumina MiSeq	BWA-MEM			B.1.1.8	GR
hCoV-19/India/TG-NGC-CDFD-27/2020	EPI_ISL_466865	2020-05-30	Asia / India / Telangana	Human	Original	Nasopharyngeal swab		Illumina MiSeq	BWA-MEM	Stretches of NNNs (3.63% of overall sequence).	warn	B.1.1.8	GR
hCoV-19/India/TG-NGC-CDFD-28/2020	EPI_ISL_466866	2020-05-30	Asia / India / Telangana	Human	Original	Nasopharyngeal swab		Illumina MiSeq	BWA-MEM			B.1.1.8	GR
hCoV-19/India/TG-NGC-CDFD-29/2020	EPI_ISL_466867	2020-05-30	Asia / India / Telangana	Human	Original	Nasopharyngeal swab		Illumina MiSeq	BWA-MEM			B.1.1.8	GR
hCoV-19/India/TG-NGC-CDFD-30/2020	EPI_ISL_466868	2020-05-30	Asia / India / Telangana	Human	Original	Nasopharyngeal swab		Illumina MiSeq	BWA-MEM	Stretches of NNNs (2.08% of overall sequence).	warn	B.1.1.8	GR
hCoV-19/India/TG-NGC-CDFD-31/2020	EPI_ISL_466869	2020-05-30	Asia / India / Telangana	Human	Original	Nasopharyngeal swab		Illumina MiSeq	BWA-MEM	Stretches of NNNs (2.90% of overall sequence).	warn	B.1.1.8	GR
hCoV-19/India/TG-NGC-CDFD-32/2020	EPI_ISL_466870	2020-05-30	Asia / India / Telangana	Human	Original	Nasopharyngeal swab		Illumina MiSeq	BWA-MEM			B.1.1.8	GR
hCoV-19/India/TG-NGC-CDFD-33/2020	EPI_ISL_466871	2020-05-30	Asia / India / Telangana	Human	Original	Nasopharyngeal swab		Illumina MiSeq	BWA-MEM			B.1.1.8	GR
hCoV-19/India/TG-NGC-CDFD-34/2020	EPI_ISL_466872	2020-05-30	Asia / India / Telangana	Human	Original	Nasopharyngeal swab		Illumina MiSeq	BWA-MEM			B.1.1.8	GR
hCoV-19/India/TG-CDFD-C687/2020	EPI_ISL_528427	2020-05-12	Asia / India / Telangana	Human		Male	24	unknown	Original	Nasopharyngeal swab		B.1.1.32	GR
hCoV-19/India/TG-CDFD-C961/2020	EPI_ISL_528428	2020-05-27	Asia / India / Telangana	Human		Female	34	unknown	Original	Nasopharyngeal swab		B.1.1.32	GR
hCoV-19/India/TG-CDFD-C980/2020	EPI_ISL_528429	2020-05-28	Asia / India / Telangana	Human		Male	55	unknown	Original	Nasopharyngeal swab		B.1.1.8	GR
hCoV-19/India/TG-CDFD-N5338/2020	EPI_ISL_528540	2020-05-31	Asia / India / Telangana	Human		Male	66	unknown	Original	Nasopharyngeal swab		B.1.1	GR
hCoV-19/India/TG-CDFD-N5400/2020	EPI_ISL_528541	2020-05-31	Asia / India / Telangana	Human		Male	42	unknown	Original	Nasopharyngeal swab		B.1.1.8	GR
hCoV-19/India/TG-CDFD-C1021/2020	EPI_ISL_528542	2020-05-28	Asia / India / Telangana	Human		Female	25	unknown	Original	Nasopharyngeal swab		B.1.1.8	GR
hCoV-19/India/TG-CDFD-C1024/2020	EPI_ISL_528543	2020-05-28	Asia / India / Telangana	Human		Female	50	unknown	Original	Nasopharyngeal swab		B.1.1.8	GR
hCoV-19/India/TG-CDFD-C1046/2020	EPI_ISL_528544	2020-05-29	Asia / India / Telangana	Human		Male	37	unknown	Original	Nasopharyngeal swab		B.1.1.8	GR
hCoV-19/India/TG-CDFD-C1080/2020	EPI_ISL_528545	2020-05-30	Asia / India / Telangana	Human		Female	2	unknown	Original	Nasopharyngeal swab		B.1.1.8	GR
hCoV-19/India/TG-CDFD-C1126/2020	EPI_ISL_528546	2020-05-30	Asia / India / Telangana	Human		Female	27	unknown	Original	Nasopharyngeal swab		B.1.1.32	GR
hCoV-19/India/TG-CDFD-C1131/2020	EPI_ISL_528547	2020-05-30	Asia / India / Telangana	Human		Male	30	unknown	Original	Nasopharyngeal swab		B.1.1.8	GR
hCoV-19/India/TG-CDFD-C1132/2020	EPI_ISL_528548	2020-05-30	Asia / India / Telangana	Human		Female	28	unknown	Original	Nasopharyngeal swab		B.1.1.8	GR
hCoV-19/India/TG-CDFD-C1138/2020	EPI_ISL_528549	2020-05-30	Asia / India / Telangana	Human		Male	56	unknown	Original	Nasopharyngeal swab		B.1.1.8	GR
hCoV-19/India/TG-CDFD-C1139/2020	EPI_ISL_528550	2020-05-30	Asia / India / Telangana	Human		Male	32	unknown	Original	Nasopharyngeal swab		B.1.1.8	GR
hCoV-19/India/TG-CDFD-C1198/2020	EPI_ISL_528551	2020-06-03	Asia / India / Telangana	Human		Male	54	unknown	Original	Nasopharyngeal swab		B.1.1.8	GR
hCoV-19/India/TG-CDFD-C1216/2020	EPI_ISL_528552	2020-06-03	Asia / India / Telangana	Human		Female	11	unknown	Original	Nasopharyngeal swab		B.1.1.8	GR
hCoV-19/India/TG-CDFD-C1254/2020	EPI_ISL_528553	2020-06-04	Asia / India / Telangana	Human		Female	49	unknown	Original	Nasopharyngeal swab		B.1.1.32	GR
hCoV-19/India/TG-CDFD-C1307/2020	EPI_ISL_528554	2020-06-06	Asia / India / Telangana	Human		Male	53	unknown	Original	Nasopharyngeal swab		B.1.1.8	GR
hCoV-19/India/TG-CDFD-C1325/2020	EPI_ISL_528555	2020-06-06	Asia / India / Telangana	Human		Male	38	unknown	Original	Nasopharyngeal swab		B.1.1.32	GR
hCoV-19/India/TG-CDFD-C1327/2020	EPI_ISL_528556	2020-06-06	Asia / India / Telangana	Human		Male	32	unknown	Original	Nasopharyngeal swab		B.1.1.32	GR
hCoV-19/India/TG-CDFD-C1330/2020	EPI_ISL_528557	2020-06-06	Asia / India / Telangana	Human		Male	27	unknown	Original	Nasopharyngeal swab		B.1.1.8	GR
hCoV-19/India/TG-CDFD-C1342/2020	EPI_ISL_528558	2020-06-06	Asia / India / Telangana	Human		Male	35	unknown	Original	Nasopharyngeal swab		B.1.1.32	GR
hCoV-19/India/TG-CDFD-C1359/2020	EPI_ISL_528559	2020-06-06	Asia / India / Telangana	Human		Male	32	unknown	Original	Nasopharyngeal swab		B.1.1.32	GR
hCoV-19/India/TG-CDFD-C1391/2020	EPI_ISL_528560	2020-06-08	Asia / India / Telangana	Human		Male	22	unknown	Original	Nasopharyngeal swab		B.1.1.32	GR
hCoV-19/India/TG-CDFD-C1399/2020	EPI_ISL_528561	2020-06-08	Asia / India / Telangana	Human		Male	35	unknown	Original	Nasopharyngeal swab		B.1.1.32	GR
hCoV-19/India/TG-CDFD-C1408/2020	EPI_ISL_528562	2020-06-08	Asia / India / Telangana	Human		Male	38	unknown	Original	Nasopharyngeal swab		B.1.1.32	GR
hCoV-19/India/TG-CDFD-C1469/2020	EPI_ISL_528563	2020-06-10	Asia / India / Telangana	Human		Female	45	unknown	Original	Nasopharyngeal swab		B.1.36	GH
hCoV-19/India/TG-CDFD-C1486/2020	EPI_ISL_528564	2020-06-10	Asia / India / Telangana	Human		Male	22	unknown	Original	Nasopharyngeal swab		B.1.1.46	GR
hCoV-19/India/TG-CDFD-C1495/2020	EPI_ISL_528565	2020-06-10	Asia / India / Telangana	Human		Male	48	unknown	Original	Nasopharyngeal swab		B.1.1.8	GR
hCoV-19/India/TG-CDFD-C1500/2020	EPI_ISL_528566	2020-06-10	Asia / India / Telangana	Human		Male	43	unknown	Original	Nasopharyngeal swab		B.1.1.32	GR
hCoV-19/India/TG-CDFD-C1509/2020	EPI_ISL_528567	2020-06-10	Asia / India / Telangana	Human		Male	18	unknown	Original	Nasopharyngeal swab		B.1.1.8	GR
hCoV-19/India/TG-CDFD-C1513/2020	EPI_ISL_528568	2020-06-10	Asia / India / Telangana	Human		Female	21	unknown	Original	Nasopharyngeal swab		B.1.1.8	GR
hCoV-19/India/TG-CDFD-C1516/2020	EPI_ISL_528569	2020-06-10	Asia / India / Telangana	Human		Female	46	unknown	Original	Nasopharyngeal swab		B.1.1.8	GR
hCoV-19/India/TG-CDFD-C1524/2020	EPI_ISL_528570	2020-06-10	Asia / India / Telangana	Human		Male	26	unknown	Original	Nasopharyngeal swab		B.1.1.8	GR
hCoV-19/India/TG-CDFD-C1829/2020	EPI_ISL_528571	2020-06-16	Asia / India / Telangana	Human		Female	22	unknown	Original	Nasopharyngeal swab		B.1.1.8	GR
hCoV-19/India/TG-CDFD-C1845/2020	EPI_ISL_528572	2020-06-16	Asia / India / Telangana	Human		Female	16	unknown	Original	Nasopharyngeal swab		B.1.1.32	GR
hCoV-19/India/TG-CDFD-C1847/2020	EPI_ISL_528573	2020-06-16	Asia / India / Telangana	Human		Male	31	unknown	Original	Nasopharyngeal swab		B.1.1.32	GR
hCoV-19/India/TG-CDFD-C2002/2020	EPI_ISL_528574	2020-06-16	Asia / India / Telangana	Human		Female	28	unknown	Original	Nasopharyngeal swab		B.1.1.72	GR
hCoV-19/India/TG-CDFD-C2004/2020	EPI_ISL_528575	2020-06-16	Asia / India / Telangana	Human		Female	34	unknown	Original	Nasopharyngeal swab		B.1.1.8	GR
hCoV-19/India/TG-CDFD-C2169/2020	EPI_ISL_528576	2020-06-17	Asia / India / Telangana	Human		Male	17	unknown	Original	Nasopharyngeal swab		B.1.1.32	GR
hCoV-19/India/TG-CDFD-C2350/2020	EPI_ISL_528577	2020-06-17	Asia / India / Telangana	Human		Male	20	unknown	Original	Nasopharyngeal swab		B.1.1.32	GR
hCoV-19/India/TG-CDFD-C2520/2020	EPI_ISL_528578	2020-06-18	Asia / India / Telangana	Human		Female	40	unknown	Original	Nasopharyngeal swab		B.1.1.32	GR
hCoV-19/India/TG-CDFD-C2524/2020	EPI_ISL_528579	2020-06-18	Asia / India / Telangana	Human		Female	61	unknown	Original	Nasopharyngeal swab		B.1.1.8	GR
hCoV-19/India/TG-CDFD-C2527/2020	EPI_ISL_528580	2020-06-18	Asia / India / Telangana	Human		Male	28	unknown	Original	Nasopharyngeal swab		B.1.1.8	GR
hCoV-19/India/TG-CDFD-C2529/2020	EPI_ISL_528581	2020-06-18	Asia / India / Telangana	Human		Male	23	unknown	Original	Nasopharyngeal swab		B.1.1.32	GR
hCoV-19/India/TG-CDFD-C2535/2020	EPI_ISL_528582	2020-06-18	Asia / India / Telangana	Human		Male	62	unknown	Original	Nasopharyngeal swab		B.1.1.32	GR
hCoV-19/India/TG-CDFD-C2543/2020	EPI_ISL_528583	2020-06-18	Asia / India / Telangana	Human		Male	26	unknown	Original	Nasopharyngeal swab		B.1.1.8	GR
hCoV-19/India/TG-CDFD-C2901/2020	EPI_ISL_528584	2020-06-19	Asia / India / Telangana	Human		Male	90	unknown	Original	Nasopharyngeal swab		B.1.1.32	GR
hCoV-19/India/TG-CDFD-C2902/2020	EPI_ISL_528585	2020-06-19	Asia / India / Telangana	Human		Male	23	unknown	Original	Nasopharyngeal swab		B.1.1.32	GR
hCoV-19/India/TG-CDFD-C2910/2020	EPI_ISL_528586	2020-06-19	Asia / India / Telangana	Human		Male	35	unknown	Original	Nasopharyngeal swab		B.1.1.32	GR
hCoV-19/India/TG-CDFD-C2916/2020	EPI_ISL_528587	2020-06-19	Asia / India / Telangana	Human		Male	45	unknown	Original	Nasopharyngeal swab		B.1.1.8	GR
hCoV-19/India/TG-CDFD-C2926/2020	EPI_ISL_528588	2020-06-19	Asia / India / Telangana	Human		Male	38	unknown	Original	Nasopharyngeal swab		B.1.1.8	GR
hCoV-19/India/TG-CDFD-C2999/2020	EPI_ISL_528589	2020-06-19	Asia / India / Telangana	Human		Male	30	unknown	Original	Nasopharyngeal swab		B.1.1.8	GR
hCoV-19/India/TG-CDFD-C3052/2020	EPI_ISL_528590	2020-06-19	Asia / India / Telangana	Human		Female	29	unknown	Original	Nasopharyngeal swab		B.1.1.8	GR
hCoV-19/India/TG-CDFD-C3145/2020	EPI_ISL_528591	2020-06-20	Asia / India / Telangana	Human		Male	60	unknown	Original	Nasopharyngeal swab		B.1.1.32	GR
hCoV-19/India/TG-CDFD-C3159/2020	EPI_ISL_528592	2020-06-20	Asia / India / Telangana	Human		Male	48	unknown	Original	Nasopharyngeal swab		B.1	G
hCoV-19/India/TG-CDFD-C3181/2020	EPI_ISL_528593	2020-06-20	Asia / India / Telangana	Human		Male	40	unknown	Original	Nasopharyngeal swab		B.1.1.32	GR
hCoV-19/India/TG-CDFD-C3212/2020	EPI_ISL_528594	2020-06-20	Asia / India / Telangana	Human		Male	31	unknown	Original	Nasopharyngeal swab		B.1.1.8	GR
hCoV-19/India/TG-CDFD-C3295/2020	EPI_ISL_528595	2020-06-20	Asia / India / Telangana	Human		Female	28	unknown	Original	Nasopharyngeal swab		B.1.1.8	GR
hCoV-19/India/TG-CDFD-C3298/2020	EPI_ISL_528596	2020-06-20	Asia / India / Telangana	Human		Female	40	unknown	Original	Nasopharyngeal swab		B.1.1.8	GR
hCoV-19/India/TG-CDFD-C3308/2020	EPI_ISL_528597	2020-06-20	Asia / India / Telangana	Human		Female	22	unknown	Original	Nasopharyngeal swab		B.1.1.32	GR
hCoV-19/India/TG-CDFD-C3625/2020	EPI_ISL_528598	2020-06-20	Asia / India / Telangana	Human		Male	30	unknown	Original	Nasopharyngeal swab		B.1.1.32	GR
hCoV-19/India/TG-CDFD-C3630/2020	EPI_ISL_528599	2020-06-20	Asia / India / Telangana	Human		Female	30	unknown	Original	Nasopharyngeal swab		B.1.1.8	GR
hCoV-19/India/TG-CDFD-C4179/2020	EPI_ISL_528600	2020-06-23	Asia / India / Telangana	Human		Female	50	unknown	Original	Nasopharyngeal swab		B.1.1.8	GR
hCoV-19/India/TG-CDFD-C584/2020	EPI_ISL_528601	2020-05-10	Asia / India / Telangana	Human		Male	50	unknown	Original	Nasopharyngeal swab		B.1	G
hCoV-19/India/TG-CDFD-C673/2020	EPI_ISL_528602	2020-05-12	Asia / India / Telangana	Human		Female	32	unknown	Original	Nasopharyngeal swab		B.1.1.8	GR
hCoV-19/India/TG-CDFD-C691/2020	EPI_ISL_528603	2020-05-12	Asia / India / Telangana	Human		Female	21	unknown	Original	Nasopharyngeal swab		B.1.1.8	GR
hCoV-19/India/TG-CDFD-C946/2020	EPI_ISL_528604	2020-05-26	Asia / India / Telangana	Human		Male	1	unknown	Original	Nasopharyngeal swab		B.1.1.8	GR
hCoV-19/India/TG-CDFD-N1020/2020	EPI_ISL_528605	2020-04-10	Asia / India / Telangana	Human		Female	53	unknown	Original	Nasopharyngeal swab		B.4	O
hCoV-19/India/TG-CDFD-N1153/2020	EPI_ISL_528606	2020-04-12	Asia / India / Telangana	Human		Female	43	unknown	Original	Nasopharyngeal swab		B.6	O
hCoV-19/India/TG-CDFD-N1414/2020	EPI_ISL_528607	2020-04-14	Asia / India / Telangana	Human		Male	58	unknown	Original	Nasopharyngeal swab		B.6	O
hCoV-19/India/TG-CDFD-N1418/2020	EPI_ISL_528608	2020-04-14	Asia / India / Telangana	Human		Male	36	unknown	Original	Nasopharyngeal swab		B.6	O
hCoV-19/India/TG-CDFD-N1419/2020	EPI_ISL_528609	2020-04-14	Asia / India / Telangana	Human		Female	35	unknown	Original	Nasopharyngeal swab		B.6	O
hCoV-19/India/TG-CDFD-N1499/2020	EPI_ISL_528610	2020-04-14	Asia / India / Telangana	Human		Female	35	unknown	Original	Nasopharyngeal swab		B.6	O
hCoV-19/India/TG-CDFD-N2738/2020	EPI_ISL_528611	2020-04-29	Asia / India / Telangana	Human		Male	74	unknown	Original	Nasopharyngeal swab		B.1.1.8	GR
hCoV-19/India/TG-CDFD-N3674/2020	EPI_ISL_528612	2020-05-13	Asia / India / Telangana	Human		Male	30	unknown	Original	Nasopharyngeal swab		B.1.1.32	GR
hCoV-19/India/TG-CDFD-N3753/2020	EPI_ISL_528613	2020-05-14	Asia / India / Telangana	Human		Male	38	unknown	Original	Nasopharyngeal swab		B.1.1.32	GR
hCoV-19/India/TG-CDFD-N4288/2020	EPI_ISL_528614	2020-05-21	Asia / India / Telangana	Human		Male	54	unknown	Original	Nasopharyngeal swab		B.1.1.8	GR
hCoV-19/India/TG-CDFD-N4800/2020	EPI_ISL_528615	2020-05-27	Asia / India / Telangana	Human		Male	56	unknown	Original	Nasopharyngeal swab		B.1.1.32	GR
hCoV-19/India/TG-CDFD-N4853/2020	EPI_ISL_528616	2020-05-27	Asia / India / Telangana	Human		Male	17	unknown	Original	Nasopharyngeal swab		B.1.1.8	GR
hCoV-19/India/TG-CDFD-N4893/2020	EPI_ISL_528617	2020-05-28	Asia / India / Telangana	Human		Male	40	unknown	Original	Nasopharyngeal swab		B.1.1.32	GR
hCoV-19/India/TG-CDFD-N4895/2020	EPI_ISL_528618	2020-05-28	Asia / India / Telangana	Human		Male	27	unknown	Original	Nasopharyngeal swab		B.1.1.32	GR
hCoV-19/India/TG-CDFD-N4912/2020	EPI_ISL_528619	2020-05-28	Asia / India / Telangana	Human		Male	51	unknown	Original	Nasopharyngeal swab		B.1.1.32	GR
hCoV-19/India/TG-CDFD-N5196/2020	EPI_ISL_528620	2020-05-30	Asia / India / Telangana	Human		Male	49	unknown	Original	Nasopharyngeal swab		B.1.1.8	GR
hCoV-19/India/TG-CDFD-N5198/2020	EPI_ISL_528621	2020-05-30	Asia / India / Telangana	Human		Male	62	unknown	Original	Nasopharyngeal swab		B.1.1.8	GR
hCoV-19/India/TG-CDFD-N5246/2020	EPI_ISL_528622	2020-05-30	Asia / India / Telangana	Human		Male	27	unknown	Original	Nasopharyngeal swab		B.1.1.32	GR
hCoV-19/India/TG-CDFD-N5275/2020	EPI_ISL_528623	2020-05-30	Asia / India / Telangana	Human		Male	39	unknown	Original	Nasopharyngeal swab		B.1.1.8	GR
hCoV-19/India/TG-CDFD-N5309/2020	EPI_ISL_528624	2020-05-31	Asia / India / Telangana	Human		Male	41	unknown	Original	Nasopharyngeal swab		B.1.1.32	GR
hCoV-19/India/TG-CDFD-N5334/2020	EPI_ISL_528625	2020-05-31	Asia / India / Telangana	Human		Female	23	unknown	Original	Nasopharyngeal swab		B.1	G
hCoV-19/India/TG-CDFD-N5349/2020	EPI_ISL_528626	2020-05-31	Asia / India / Telangana	Human		Male	5 months	unknown	Original	Nasopharyngeal swab		B.1.5	G
hCoV-19/India/TG-CDFD-N5350/2020	EPI_ISL_528627	2020-05-31	Asia / India / Telangana	Human		Female	52	unknown	Original	Nasopharyngeal swab		B.1.1.8	GR
hCoV-19/India/TG-CDFD-N5414/2020	EPI_ISL_528628	2020-06-01	Asia / India / Telangana	Human		Male	37	unknown	Original	Nasopharyngeal swab		B.1.1.8	GR
hCoV-19/India/TG-CDFD-N5426/2020	EPI_ISL_528629	2020-06-01	Asia / India / Telangana	Human		Male	30	unknown	Original	Nasopharyngeal swab		B.1.26	GH
hCoV-19/India/TG-CDFD-N5427/2020	EPI_ISL_528630	2020-06-01	Asia / India / Telangana	Human		Male	48	unknown	Original	Nasopharyngeal swab		B.1.1.32	GR
hCoV-19/India/TG-CDFD-N5451/2020	EPI_ISL_528631	2020-06-01	Asia / India / Telangana	Human		Female	86	unknown	Original	Nasopharyngeal swab		B.1.1.32	GR
hCoV-19/India/TG-CDFD-N5453/2020	EPI_ISL_528632	2020-06-01	Asia / India / Telangana	Human		Female	66	unknown	Original	Nasopharyngeal swab		B.1.1.32	GR
hCoV-19/India/TG-CDFD-N5456/2020	EPI_ISL_528633	2020-06-01	Asia / India / Telangana	Human		Female	35	unknown	Original	Nasopharyngeal swab		B.1.1.8	GR
hCoV-19/India/TG-CDFD-N5491/2020	EPI_ISL_528634	2020-06-01	Asia / India / Telangana	Human		Male	39	unknown	Original	Nasopharyngeal swab		B.1.1.8	GR
hCoV-19/India/TG-CDFD-N5504/2020	EPI_ISL_528635	2020-06-01	Asia / India / Telangana	Human		Male	66	unknown	Original	Nasopharyngeal swab		B.1.1.8	GR
hCoV-19/India/TG-CDFD-N69/2020	EPI_ISL_528636	2020-03-31	Asia / India / Telangana	Human		Female	70	unknown	Original	Nasopharyngeal swab		B.6	O
hCoV-19/India/TG-CDFD-C2603/2020	EPI_ISL_528880	2020-06-18	Asia / India / Telangana	Human		Male	40	unknown	Original	Nasopharyngeal swab		B.1.1.8	GR
